# Supplementary material for: Design of bacterial DNT sensors based on computational models
Source: Nucleic Acids Res. 2026 Jan 8;54(1):gkaf1482. doi: 10.1093/nar/gkaf1482 (PMC12781885; doi:10.1093/nar/gkaf1482)
Supplement: gkaf1482_Supplemental_Files [file gkaf1482_supplemental_files.zip]

Archive with 3 entries (3 files):
- Supplementary S1 – Table of all generated variants.xlsx
- Supplementary S2 – Table of the synthetic library data.zip
- Supplementary_DNT_new.pdf
