# Supplementary material for: Design of bacterial DNT sensors based on computational models
Source: Nucleic Acids Res. 2026 Jan 8;54(1):gkaf1482. doi: 10.1093/nar/gkaf1482 (PMC12781885; doi:10.1093/nar/gkaf1482)
Supplement: gkaf1482_Supplemental_Files [file gkaf1482_supplemental_files.zip › Supplementary S1 – Table of all generated variants.xlsx]

## Sheet: Sheet1
variant number	variant
WT	GGTACCCGGTTTTGGCGTATGGAGCGCCTGGCATCTGGTCGAAACGACTCTCAAGCAGCAACAGCTCCGCGGTTAGCTTCCCTCTGGCCGGAGCCATTCCGGCCTTATCCCTCAAATTTTTTGGAGATCTTTGTCAATTTTCCTTGCTAACAATCAACATTCACCACATTTATGATTTTCTCCATCGACAACAACGACGCCAATACCGCGCCTTTGCACAAAAAAACAATCAGCAGCCTGAGTGGCGAGCTCAGGAGGGGCAAATATGAATAAATGTATTCCAATGATAATTAATGGAATGATTCAAGATTTTGATAATTATGCATATAAAGAAGTTAAACTAAATAATGATAATAGAGTAAAATTATCTGTCATTACTGAAAGTTCAGTTTCAAAAAC…
1	GGTACCCGGTTTTGGCGTATGGAGCGCCTGGCATCTGGTCGAAACGACTCTCAAGCAGCAACAGCTCCGCGGTTAGCTTCCCTCTGGCCGGAGCCATTCCGGCCTTATCCCTCAAATTTTTTGGAGATCTTTGTCAATTTTCCTTGCTAACAATCAACATTCACCACATTTATGATTTTCTCCATCGACAACAACGACGCCAATACCGCGCCTTTGCACAAAAAAACAATCAGCAagaTaAaacGtGAGCTCAGGAGGGGCAAATATGAATAAATGTATTCCAATGATAATTAATGGAATGATTCAAGATTTTGATAATTATGCATATAAAGAAGTTAAACTAAATAATGATAATAGAGTAAAATTATCTGTCATTACTGAAAGTTCAGTTTCAAAAAC…
2	GGTACCCGGTTTTGGCGTATGGAGCGCCTGGCATCTGGTCGAAACGACTCTCAAGCAGCAACAGCTCCGCGGTTAGCTTCCCTCTGGCCGGAGCCATTCCGGCCTTATCCCTCAAATTTTTTGGAGATCTTTGTCAATTTTCCTTGCTAACAATCAACATTCACCACATTTATGATTTTCTCCATCGACAACAACGACGCCAATAtCGatgCcgTGCACAAAAAAACAATCAGCAGCCTGAGTGGCGAGCTCAGGAGGGGCAAATATGAATAAATGTATTCCAATGATAATTAATGGAATGATTCAAGATTTTGATAATTATGCATATAAAGAAGTTAAACTAAATAATGATAATAGAGTAAAATTATCTGTCATTACTGAAAGTTCAGTTTCAAAAAC…
3	GGTACCCGGTTTTGGCGTATGGAGCGCCTGGCATCTGGTCGAAACGACTCTCAAGCAGCAACAGCTCCGCGGTTAGCTTCCCTCTGGCCGGAGCCATTCCGGCCTTATCCCTCAAATTTTTTGGAGATCTTTGTCAATTTTCCTTGCTAACAATCAACATTCACtcgcTTgATGATTTTCTCCATCGACAACAACGACGCCAATACCGCGCCTTTGCACAAAAAAACAATCAGCAGCCTGAGTGGCGAGCTCAGGAGGGGCAAATATGAATAAATGTATTCCAATGATAATTAATGGAATGATTCAAGATTTTGATAATTATGCATATAAAGAAGTTAAACTAAATAATGATAATAGAGTAAAATTATCTGTCATTACTGAAAGTTCAGTTTCAAAAAC…
4	GGTACCCGGTTTTGGCGTATGGAGCGCCTGGCATCTGGTCGAAACGACTCTCAAGCAGCAACAGCTCCGCGGTTAGCTTCCCTCTGGCCGGAGCCATTCCGGCCTTATCCCTCAAATTTTTTGGAGATCTTTGTCAATTTTCCTTGCTAACAATCAACATTCACCACATTTATGATTTTCTCCATCGACAACAACGACGCCAATACCGCGCCTTTGCACAAAActAaAATtAGCAGCCTGAGTGGCGAGCTCAGGAGGGGCAAATATGAATAAATGTATTCCAATGATAATTAATGGAATGATTCAAGATTTTGATAATTATGCATATAAAGAAGTTAAACTAAATAATGATAATAGAGTAAAATTATCTGTCATTACTGAAAGTTCAGTTTCAAAAAC…
5	GGTACCCGGTTTTGGCGTATGGAGCGCCTGGCATCTGGTCGAAACGACTCTCAAGCAGCAACAGCTCCGCGGTTAGCTTCCCTCTGGCCGGAGCCATTCCGGCCTTATCCCTCAAATTTTTTGGAGATCTTTGTCAATTTTCCTTGCTAACAATCAACATTCACCACATTTATtgTacaCTCCATCGACAACAACGACGCCAATACCGCGCCTTTGCACAAAAAAACAATCAGCAGCCTGAGTGGCGAGCTCAGGAGGGGCAAATATGAATAAATGTATTCCAATGATAATTAATGGAATGATTCAAGATTTTGATAATTATGCATATAAAGAAGTTAAACTAAATAATGATAATAGAGTAAAATTATCTGTCATTACTGAAAGTTCAGTTTCAAAAAC…
6	GGTACCCGGTTTTGGCGTATGGAGCGCCTGGCATCTGGTCGAAACGACTCTCAAGCAGCAACAGCTCCGCGGTTAGCTTCCCTCTGGCCGGAGCCATTCCGGCCTTATCCCTCAAATTTTTTGGAGATCTTTGTCAATTTTCCTTGCTAACAATCAACATTCACCACATTTATGATTTTCTCCATCGACAACAACGACGCCAATACCGCGCCTTTGCACAAAAccACAATgAcCAGCCTGAGTGGCGAGCTCAGGAGGGGCAAATATGAATAAATGTATTCCAATGATAATTAATGGAATGATTCAAGATTTTGATAATTATGCATATAAAGAAGTTAAACTAAATAATGATAATAGAGTAAAATTATCTGTCATTACTGAAAGTTCAGTTTCAAAAAC…
7	GGTACCCGGTTTTGGCGTATGGAGCGCCTGGCATCTGGTCGAAACGACTCTCAAGCAGCAACAGCTCCGCGGTTAGCTTCCCTCTGGCCGGAGCCATTCCGGCCTTATCCCTCAAATTTTTTGGAGATCTTTGTCAATTTTCCTTGCTAACAATCAACATTCACCAgAgTcAcGgTTTTCTCCATCGACAACAACGACGCCAATACCGCGCCTTTGCACAAAAAAACAATCAGCAGCCTGAGTGGCGAGCTCAGGAGGGGCAAATATGAATAAATGTATTCCAATGATAATTAATGGAATGATTCAAGATTTTGATAATTATGCATATAAAGAAGTTAAACTAAATAATGATAATAGAGTAAAATTATCTGTCATTACTGAAAGTTCAGTTTCAAAAAC…
8	GGTACCCGGTTTTGGCGTATGGAGCGCCTGGCATCTGGTCGAAACGACTCTCAAGCAGCAACAGCTCCGCGGTTAGCTTCCCTCTGGCCGGAGCCATTCCGGCCTTATCCCTCAAATTTTTTGGAGATCTTTGTCAATTTTCCTTGCTAACAATCAACATTCACCACATTTATGATTTTCTCCATCGACAACAACGACGCCAATACCGCGCCTTTGCACAAAAAAACAAaaAGttGCCTGAGTGGCGAGCTCAGGAGGGGCAAATATGAATAAATGTATTCCAATGATAATTAATGGAATGATTCAAGATTTTGATAATTATGCATATAAAGAAGTTAAACTAAATAATGATAATAGAGTAAAATTATCTGTCATTACTGAAAGTTCAGTTTCAAAAAC…
9	GGTACCCGGTTTTGGCGTATGGAGCGCCTGGCATCTGGTCGAAACGACTCTCAAGCAGCAACAGCTCCGCGGTTAGCTTCCCTCTGGCCGGAGCCATTCCGGCCTTATCCCTCAAATTTTTTGGAGATCTTTGTCAATTTTCCTTGCTAACAATCAACATTCACCACATTTATGATTaatTtCtcCGgCgACAACGACGCCAATACCGCGCCTTTGCACAAAAAAACAATCAGCAGCCTGAGTGGCGAGCTCAGGAGGGGCAAATATGAATAAATGTATTCCAATGATAATTAATGGAATGATTCAAGATTTTGATAATTATGCATATAAAGAAGTTAAACTAAATAATGATAATAGAGTAAAATTATCTGTCATTACTGAAAGTTCAGTTTCAAAAAC…
10	GGTACCCGGTTTTGGCGTATGGAGCGCCTGGCATCTGGTCGAAACGACTCTCAAGCAGCAACAGCTCCGCGGTTAGCTTCCCTCTGGCCGGAGCCATTCCGGCCTTATCCCTCAAATTTTTTGGAGATCTTTGTCAATTTTCCTTGCTAACAATCAACATTCACCACATTTATGATTTTCTCCATCGACgACggtGgCGCCAATACCGCGCCTTTGCACAAAAAAACAATCAGCAGCCTGAGTGGCGAGCTCAGGAGGGGCAAATATGAATAAATGTATTCCAATGATAATTAATGGAATGATTCAAGATTTTGATAATTATGCATATAAAGAAGTTAAACTAAATAATGATAATAGAGTAAAATTATCTGTCATTACTGAAAGTTCAGTTTCAAAAAC…
11	GGTACCCGGTTTTGGCGTATGGAGCGCCTGGCATCTGGTCGAAACGACTCTCAAGCAGCAACAGCTCCGCGGTTAGCTTCCCTCTGGCCGGAGCCATTCCGGCCTTATCCCTCAAATTTTTTGGAGATCTTTGTCAATTTTCCTTGCTAACAATCAACATTCACCACATTTATGATTTTCaCacaaGcCAACAACGACGCCAATACCGCGCCTTTGCACAAAAAAACAATCAGCAGCCTGAGTGGCGAGCTCAGGAGGGGCAAATATGAATAAATGTATTCCAATGATAATTAATGGAATGATTCAAGATTTTGATAATTATGCATATAAAGAAGTTAAACTAAATAATGATAATAGAGTAAAATTATCTGTCATTACTGAAAGTTCAGTTTCAAAAAC…
12	GGTACCCGGTTTTGGCGTATGGAGCGCCTGGCATCTGGTCGAAACGACTCTCAAGCAGCAACAGCTCCGCGGTTAGCTTCCCTCTGGCCGGAGCCATTCCGGCCTTATCCCTCAAATTTTTTaaAacTCTaaGTCAATTTTCCTTGCTAACAATCAACATTCACCACATTTATGATTTTCTCCATCGACAACAACGACGCCAATACCGCGCCTTTGCACAAAAAAACAATCAGCAGCCTGAGTGGCGAGCTCAGGAGGGGCAAATATGAATAAATGTATTCCAATGATAATTAATGGAATGATTCAAGATTTTGATAATTATGCATATAAAGAAGTTAAACTAAATAATGATAATAGAGTAAAATTATCTGTCATTACTGAAAGTTCAGTTTCAAAAAC…
13	GGTACCCGGTTTTGGCGTATGGAGCGCCTGGCATCTGGTCGAAACGACTCTCAAGCAGCAACAGCTCCGCGGTTAGCTTCCCTCTGGCCGGAGCCATTCCGGCCTTATCCCTCAAATTTTTTGGAGATCTTTGTCAATTTTCCTTGCTAACAATCAACATTCACCACATTTATGATTTTCTCCATCGACAACAACGACGCCAATACCGCGCCTTaGaAaccAAAAACAATCAGCAGCCTGAGTGGCGAGCTCAGGAGGGGCAAATATGAATAAATGTATTCCAATGATAATTAATGGAATGATTCAAGATTTTGATAATTATGCATATAAAGAAGTTAAACTAAATAATGATAATAGAGTAAAATTATCTGTCATTACTGAAAGTTCAGTTTCAAAAAC…
14	GGTACCCGGTTTTGGCGTATGGAGCGCCTGGCATCTGGTCGAAACGACTCTCAAGCAGCAACAGCTCCGCGGTTAGCTTCCCTCTGGCCGGAGCCATTCCGGCCTTATCCCTCAAATTTTTTGGAGATCTTTGTCAATTTTCCTTGCTAACAATCAACATTCACCACATTTATaAacagCTgtATCGACAACAACGACGCCAATACCGCGCCTTTGCACAAAAAAACAATCAGCAGCCTGAGTGGCGAGCTCAGGAGGGGCAAATATGAATAAATGTATTCCAATGATAATTAATGGAATGATTCAAGATTTTGATAATTATGCATATAAAGAAGTTAAACTAAATAATGATAATAGAGTAAAATTATCTGTCATTACTGAAAGTTCAGTTTCAAAAAC…
15	GGTACCCGGTTTTGGCGTATGGAGCGCCTGGCATCTGGTCGAAACGACTCTCAAGCAGCAACAGCTCCGCGGTTAGCTTCCCTCTGGCCGGAGCCATTCCGGCCTTATCCCTCAAATTTTTTGGAGATCTTTGTCAATTTTCCTTGCTAACAATCAACATTCACtcgATcgAgaATTTTCTCCATCGACAACAACGACGCCAATACCGCGCCTTTGCACAAAAAAACAATCAGCAGCCTGAGTGGCGAGCTCAGGAGGGGCAAATATGAATAAATGTATTCCAATGATAATTAATGGAATGATTCAAGATTTTGATAATTATGCATATAAAGAAGTTAAACTAAATAATGATAATAGAGTAAAATTATCTGTCATTACTGAAAGTTCAGTTTCAAAAAC…
16	GGTACCCGGTTTTGGCGTATGGAGCGCCTGGCATCTGGTCGAAACGACTCTCAAGCAGCAACAGCTCCGCGGTTAGCTTCCCTCTGGCCGGAGCCATTCCGGCCTTATCCCTCAAATTTTTTGGAGATCTTTGTCAATTTTCCTTGCTtgCttgCAACATTCACCACATTTATGATTTTCTCCATCGACAACAACGACGCCAATACCGCGCCTTTGCACAAAAAAACAATCAGCAGCCTGAGTGGCGAGCTCAGGAGGGGCAAATATGAATAAATGTATTCCAATGATAATTAATGGAATGATTCAAGATTTTGATAATTATGCATATAAAGAAGTTAAACTAAATAATGATAATAGAGTAAAATTATCTGTCATTACTGAAAGTTCAGTTTCAAAAAC…
17	GGTACCCGGTTTTGGCGTATGGAGCGCCTGGCATCTGGTCGAAACGACTCTCAAGCAGCAACAGCTCCGCGGTTAGCTTCCCTCTGGCCGGAGCCATTCCGGCCTTATCCCTCAAATTTTTTGGAGATCTTTGTCAATTTTCCTTGCTAACAATCAACATTCACCACATTTATGATTTTCTCCATCGttAAggtgcACcCCAATACCGCGCCTTTGCACAAAAAAACAATCAGCAGCCTGAGTGGCGAGCTCAGGAGGGGCAAATATGAATAAATGTATTCCAATGATAATTAATGGAATGATTCAAGATTTTGATAATTATGCATATAAAGAAGTTAAACTAAATAATGATAATAGAGTAAAATTATCTGTCATTACTGAAAGTTCAGTTTCAAAAAC…
18	GGTACCCGGTTTTGGCGTATGGAGCGCCTGGCATCTGGTCGAAACGACTCTCAAGCAGCAACAGCTCCGCGGTTAGCTTCCCTCTGGCCGGAGCCATTCCGGCCTTATCCCTCAAATTTTTTGGAGATCTTTGTCAATTTTCCTTGCTAACAATCAAgATgactCAtccTTATGATTTTCTCCATCGACAACAACGACGCCAATACCGCGCCTTTGCACAAAAAAACAATCAGCAGCCTGAGTGGCGAGCTCAGGAGGGGCAAATATGAATAAATGTATTCCAATGATAATTAATGGAATGATTCAAGATTTTGATAATTATGCATATAAAGAAGTTAAACTAAATAATGATAATAGAGTAAAATTATCTGTCATTACTGAAAGTTCAGTTTCAAAAAC…
19	GGTACCCGGTTTTGGCGTATGGAGCGCCTGGCATCTGGTCGAAACGACTCTCAAGCAGCAACAGCTCCGCGGTTAGCTTCCCTCTGGCCGGAGCCATTCCGGCCTTATCCCTCAAATTTTTTGGAGATCTTTGTCAATTTTCCTTGCTAACAATCAACATTCACCACATTTAatAcgTgCTCCATCGACAACAACGACGCCAATACCGCGCCTTTGCACAAAAAAACAATCAGCAGCCTGAGTGGCGAGCTCAGGAGGGGCAAATATGAATAAATGTATTCCAATGATAATTAATGGAATGATTCAAGATTTTGATAATTATGCATATAAAGAAGTTAAACTAAATAATGATAATAGAGTAAAATTATCTGTCATTACTGAAAGTTCAGTTTCAAAAAC…
20	GGTACCCGGTTTTGGCGTATGGAGCGCCTGGCATCTGGTCGAAACGACTCTCAAGCAGCAACAGCTCCGCGGTTAGCTTCCCTCTGGCCGGAGCCATTCCGGCCTTATCCCTCAAATTTTTTGGAGATCTTTGTCAATTTTCCTTGCTAACAATCAACATTCACCACATTTATGATTTTCTCCATCGAtAAtttCtcCGgCgATACCGCGCCTTTGCACAAAAAAACAATCAGCAGCCTGAGTGGCGAGCTCAGGAGGGGCAAATATGAATAAATGTATTCCAATGATAATTAATGGAATGATTCAAGATTTTGATAATTATGCATATAAAGAAGTTAAACTAAATAATGATAATAGAGTAAAATTATCTGTCATTACTGAAAGTTCAGTTTCAAAAAC…
21	GGTACCCGGTTTTGGCGTATGGAGCGCCTGGCATCTGGTCGAAACGACTCTCAAGCAGCAACAGCTCCGCGGTTAGCTTCCCTCTGGCCGGAGCCATTCCGGCCTTATCCCTCAAATTTTTTGGAGATCTTTGTCAATTTTCCTTGCTAACAATCAACATTCACCACATTTATGATTTTCTCCATCGACAACAACGACGCCAAgACgGtGgCTTTGCACAAAAAAACAATCAGCAGCCTGAGTGGCGAGCTCAGGAGGGGCAAATATGAATAAATGTATTCCAATGATAATTAATGGAATGATTCAAGATTTTGATAATTATGCATATAAAGAAGTTAAACTAAATAATGATAATAGAGTAAAATTATCTGTCATTACTGAAAGTTCAGTTTCAAAAAC…
22	GGTACCCGGTTTTGGCGTATGGAGCGCCTGGCATCTGGTCGAAACGACTCTCAAGCAGCAACAGCTCCGCGGTTAGCTTCCCTCTGGCCGGAGCCATTCCGGCCTTATCCCcaAgtcTTTTTGGAGATCTTTGTCAATTTTCCTTGCTAACAATCAACATTCACCACATTTATGATTTTCTCCATCGACAACAACGACGCCAATACCGCGCCTTTGCACAAAAAAACAATCAGCAGCCTGAGTGGCGAGCTCAGGAGGGGCAAATATGAATAAATGTATTCCAATGATAATTAATGGAATGATTCAAGATTTTGATAATTATGCATATAAAGAAGTTAAACTAAATAATGATAATAGAGTAAAATTATCTGTCATTACTGAAAGTTCAGTTTCAAAAAC…
23	GGTACCCGGTTTTGGCGTATGGAGCGCCTGGCATCTGGTCGAAACGACTCTCAAGCAGCAACAGCTCCGCGGTTAGCTTCCCTCTGGCCGGAGCCATTCCGGCCTTATCCCTCAAATTTTTTGGAGATCTTTGTCAATTTTCCTTGCTAACAATCAACATTCACCACATTTATGATTTTCcttATCcACAACAACGACGCCAATACCGCGCCTTTGCACAAAAAAACAATCAGCAGCCTGAGTGGCGAGCTCAGGAGGGGCAAATATGAATAAATGTATTCCAATGATAATTAATGGAATGATTCAAGATTTTGATAATTATGCATATAAAGAAGTTAAACTAAATAATGATAATAGAGTAAAATTATCTGTCATTACTGAAAGTTCAGTTTCAAAAAC…
24	GGTACCCGGTTTTGGCGTATGGAGCGCCTGGCATCTGGTCGAAACGACTCTCAAGCAGCAACAGCTCCGCGGTTAGCTTCCCTCTGGCCGGAGCCATTCCGGCCTTATCCCTCAAATTTTTTGGAGATCTTTGTCAATTTTCCTTGCTAACAATCAACATTCACCACATTTATGATTTTCTCCATCGACAACAACGACGCCAATAagGCcgCaaTGCACAAAAAAACAATCAGCAGCCTGAGTGGCGAGCTCAGGAGGGGCAAATATGAATAAATGTATTCCAATGATAATTAATGGAATGATTCAAGATTTTGATAATTATGCATATAAAGAAGTTAAACTAAATAATGATAATAGAGTAAAATTATCTGTCATTACTGAAAGTTCAGTTTCAAAAAC…
25	GGTACCCGGTTTTGGCGTATGGAGCGCCTGGCATCTGGTCGAAACGACTCTCAAGCAGCAACAGCTCCGCGGTTAGCTTCCCTCTGGCCGGAGCCATTCCGGCCTTATCCCTCAAATTTTTTGGAGATCTTTGTCAATTTTCCTTGCTAACAATCAACcTTatCCACATTTATGATTTTCTCCATCGACAACAACGACGCCAATACCGCGCCTTTGCACAAAAAAACAATCAGCAGCCTGAGTGGCGAGCTCAGGAGGGGCAAATATGAATAAATGTATTCCAATGATAATTAATGGAATGATTCAAGATTTTGATAATTATGCATATAAAGAAGTTAAACTAAATAATGATAATAGAGTAAAATTATCTGTCATTACTGAAAGTTCAGTTTCAAAAAC…
26	GGTACCCGGTTTTGGCGTATGGAGCGCCTGGCATCTGGTCGAAACGACTCTCAAGCAGCAACAGCTCCGCGGTTAGCTTCCCTCTGGCCGGAGCCATTCCGGCCTTATCCCTCAAATTTTTTGGAGATCTTTGTCAATTTTCCTTGCTAACAATCAACATTCACCACATTTATGATTTTgctaATCcACAACAACGACGCCAATACCGCGCCTTTGCACAAAAAAACAATCAGCAGCCTGAGTGGCGAGCTCAGGAGGGGCAAATATGAATAAATGTATTCCAATGATAATTAATGGAATGATTCAAGATTTTGATAATTATGCATATAAAGAAGTTAAACTAAATAATGATAATAGAGTAAAATTATCTGTCATTACTGAAAGTTCAGTTTCAAAAAC…
27	GGTACCCGGTTTTGGCGTATGGAGCGCCTGGCATCTGGTCGAAACGACTCTCAAGCAGCAACAGCTCCGCGGTTAGCTTCCCTCTGGCCGGAGCCATTCCGGCCTTAggCCTggAATTTTTTGGAGATCTTTGTCAATTTTCCTTGCTAACAATCAACATTCACCACATTTATGATTTTCTCCATCGACAACAACGACGCCAATACCGCGCCTTTGCACAAAAAAACAATCAGCAGCCTGAGTGGCGAGCTCAGGAGGGGCAAATATGAATAAATGTATTCCAATGATAATTAATGGAATGATTCAAGATTTTGATAATTATGCATATAAAGAAGTTAAACTAAATAATGATAATAGAGTAAAATTATCTGTCATTACTGAAAGTTCAGTTTCAAAAAC…
28	GGTACCCGGTTTTGGCGTATGGAGCGCCTGGCATCTGGTCGAAACGACTCTCAAGCAGCAACAGCTCCGCGGTTAGCTTCCCTCTGGCCGGAGCCATTCCGGCCTTATCCCTCAAATTTTTTGGAGATCTTTGTCAATTTTCCTTGCTAACAATCAACATTCACCACATTTATGATTTTCTCCATCGACAACAACGACGCCAATACCGCGCCTTTGCACAAAAAAtggATaAGgtGCCTGAGTGGCGAGCTCAGGAGGGGCAAATATGAATAAATGTATTCCAATGATAATTAATGGAATGATTCAAGATTTTGATAATTATGCATATAAAGAAGTTAAACTAAATAATGATAATAGAGTAAAATTATCTGTCATTACTGAAAGTTCAGTTTCAAAAAC…
29	GGTACCCGGTTTTGGCGTATGGAGCGCCTGGCATCTGGTCGAAACGACTCTCAAGCAGCAACAGCTCCGCGGTTAGCTTCCCTCTGGCCGGAGCCATTCCGGCCTTAggCCTCAAATTTTTTGGAGATCTTTGTCAATTTTCCTTGCTAACAATCAACATTCACCACATTTATGATTTTCaCacaaGcCAACAACGACGCCAATACCGCGCCTTTGCACAAAAAAACAATCAGCAGCCTGAGTGGCGAGCTCAGGAGGGGCAAATATGAATAAATGTATTCCAATGATAATTAATGGAATGATTCAAGATTTTGATAATTATGCATATAAAGAAGTTAAACTAAATAATGATAATAGAGTAAAATTATCTGTCATTACTGAAAGTTCAGTTTCAAAAAC…
30	GGTACCCGGTTTTGGCGTATGGAGCGCCTGGCATCTGGTCGAAACGACTCTCAAGCAGCAACAGCTCCGCGGTTAGCTTCCCTCTGGCCGGAGCCATTCCGGCCTTAggCCTCAAATTTTTTGGAGATCTTTGTCAATTTTCCTTGCTAACAATCAACATTCACCACATTTATGATTTTCTCCATCGACAACAACGACGCCAATACCGatCCTgTGCACAAAAAAACAATCAGCAGCCTGAGTGGCGAGCTCAGGAGGGGCAAATATGAATAAATGTATTCCAATGATAATTAATGGAATGATTCAAGATTTTGATAATTATGCATATAAAGAAGTTAAACTAAATAATGATAATAGAGTAAAATTATCTGTCATTACTGAAAGTTCAGTTTCAAAAAC…
31	GGTACCCGGTTTTGGCGTATGGAGCGCCTGGCATCTGGTCGAAACGACTCTCAAGCAGCAACAGCTCCGCGGTTAGCTTCCCTCTGGCCGGAGCCATTCCGGCCTTAggCCTCAAATTTTTTGGAGATCTTTGTCAATTTTCCTTGCTAACAATCAACATTCACCACATTTATGATTTTCTCCATCGACAACAACGACGCCAATACCGCGCCTTaGaAaccAAAAACAATCAGCAGCCTGAGTGGCGAGCTCAGGAGGGGCAAATATGAATAAATGTATTCCAATGATAATTAATGGAATGATTCAAGATTTTGATAATTATGCATATAAAGAAGTTAAACTAAATAATGATAATAGAGTAAAATTATCTGTCATTACTGAAAGTTCAGTTTCAAAAAC…
32	GGTACCCGGTTTTGGCGTATGGAGCGCCTGGCATCTGGTCGAAACGACTCTCAAGCAGCAACAGCTCCGCGGTTAGCTTCCCTCTGGCCGGAGCCATTCCGGCCTTAggCCTCAAATTTTTTGGAGATCTTTGTCAATTTTCCTTGCTAACAATCAACATTCACCACATTTATGATTTTCTCCATCGACAACAACGACGCCAATACCGCGCCTTTGCACAAAAAAACAAaaAGttGCCTGAGTGGCGAGCTCAGGAGGGGCAAATATGAATAAATGTATTCCAATGATAATTAATGGAATGATTCAAGATTTTGATAATTATGCATATAAAGAAGTTAAACTAAATAATGATAATAGAGTAAAATTATCTGTCATTACTGAAAGTTCAGTTTCAAAAAC…
33	GGTACCCGGTTTTGGCGTATGGAGCGCCTGGCATCTGGTCGAAACGACTCTCAAGCAGCAACAGCTCCGCGGTTAGCTTCCCTCTGGCCGGAGCCATTCCGGCCTTAggCCTCAAATTTTTTGGAGATCTTTGTCAATTTTCCTTGCTAACAATCAACATTCACCACATTTATGATTTTCTCCATCGACAACAACGACGCCAATACCGCGCCTTTGCACAAAAAAACAATCAGCAagaTaAaaGGCGAGCTCAGGAGGGGCAAATATGAATAAATGTATTCCAATGATAATTAATGGAATGATTCAAGATTTTGATAATTATGCATATAAAGAAGTTAAACTAAATAATGATAATAGAGTAAAATTATCTGTCATTACTGAAAGTTCAGTTTCAAAAAC…
34	GGTACCCGGTTTTGGCGTATGGAGCGCCTGGCATCTGGTCGAAACGACTCTCAAGCAGCAACAGCTCCGCGGTTAGCTTCCCTCTGGCCGGAGCCATTCCGGCCTTAggCCTCAAATTTTTTGGAGATCTTTGTCAATTTTCCTTGCTAACAATCAACATTCACCACATTTATGATTTTCTCCATCGACAACAACGACGCCAATACCGCGCCTTTGCACAAAAccACAATgAcCAGCCTGAGTGGCGAGCTCAGGAGGGGCAAATATGAATAAATGTATTCCAATGATAATTAATGGAATGATTCAAGATTTTGATAATTATGCATATAAAGAAGTTAAACTAAATAATGATAATAGAGTAAAATTATCTGTCATTACTGAAAGTTCAGTTTCAAAAAC…
35	GGTACCCGGTTTTGGCGTATGGAGCGCCTGGCATCTGGTCGAAACGACTCTCAAGCAGCAACAGCTCCGCGGTTAGCTTCCCTCTGGCCGGAGCCATTCCGGCCTTAggCCTCAAATTTTTTGGAGATCTTTGTCAATTTTCCTTGCTAACAATCAACATTCACCACATTTATGATTTTCTCCATCGACAACAACGACGCCAATACCGCGCCTTTGCACAAAActAaAATtAGCAGCCTGAGTGGCGAGCTCAGGAGGGGCAAATATGAATAAATGTATTCCAATGATAATTAATGGAATGATTCAAGATTTTGATAATTATGCATATAAAGAAGTTAAACTAAATAATGATAATAGAGTAAAATTATCTGTCATTACTGAAAGTTCAGTTTCAAAAAC…
36	GGTACCCGGTTTTGGCGTATGGAGCGCCTGGCATCTGGTCGAAACGACTCTCAAGCAGCAACAGCTCCGCGGTTAGCTTCCCTCTGGCCGGAGCCATTCCGGCCTTAggCCTCAAATTTTTTGGAGATCTTTGTCAATTTTCCTTGCTAACAATCAACATTCACCACATTTATGATTTTtattgTacACAACAACGACGCCAATACCGCGCCTTTGCACAAAAAAACAATCAGCAGCCTGAGTGGCGAGCTCAGGAGGGGCAAATATGAATAAATGTATTCCAATGATAATTAATGGAATGATTCAAGATTTTGATAATTATGCATATAAAGAAGTTAAACTAAATAATGATAATAGAGTAAAATTATCTGTCATTACTGAAAGTTCAGTTTCAAAAAC…
37	GGTACCCGGTTTTGGCGTATGGAGCGCCTGGCATCTGGTCGAAACGACTCTCAAGCAGCAACAGCTCCGCGGTTAGCTTCCCTCTGGCCGGAGCCATTCCGGCCTTAggCCTCAAATTTTTTGGAGATCTTTGTCAATTTTCCTTGCTAACAATCActcgcttgCACATTTATGATTTTCTCCATCGACAACAACGACGCCAATACCGCGCCTTTGCACAAAAAAACAATCAGCAGCCTGAGTGGCGAGCTCAGGAGGGGCAAATATGAATAAATGTATTCCAATGATAATTAATGGAATGATTCAAGATTTTGATAATTATGCATATAAAGAAGTTAAACTAAATAATGATAATAGAGTAAAATTATCTGTCATTACTGAAAGTTCAGTTTCAAAAAC…
38	GGTACCCGGTTTTGGCGTATGGAGCGCCTGGCATCTGGTCGAAACGACTCTCAAGCAGCAACAGCTCCGCGGTTAGCTTCCCTCTGGCCGGAGCCATTCCGGCCTTATCCCTCAAATTTTTTGGAGATCTTTGTCAATTTTCCTTGCTAACAATCAACATTCACCACATTTATGAcgTgCaCacaaGcCAACAACGACGCCAATACCGCGCCTTTGCACAAAAAAACAATCAGCAGCCTGAGTGGCGAGCTCAGGAGGGGCAAATATGAATAAATGTATTCCAATGATAATTAATGGAATGATTCAAGATTTTGATAATTATGCATATAAAGAAGTTAAACTAAATAATGATAATAGAGTAAAATTATCTGTCATTACTGAAAGTTCAGTTTCAAAAAC…
39	GGTACCCGGTTTTGGCGTATGGAGCGCCTGGCATCTGGTCGAAACGACTCTCAAGCAGCAACAGCTCCGCGGTTAGCTTCCCTCTGGCCGGAGCCATTCCGGCCTTATCCCTCAAATTTTTTGGAGATCTTTGTCAATTTTCCTTGCTAACAATCAACATTCACCACATTTATGAcgTgCTCCATCGACAACAACGACGCCAATACCGatCCTgTGCACAAAAAAACAATCAGCAGCCTGAGTGGCGAGCTCAGGAGGGGCAAATATGAATAAATGTATTCCAATGATAATTAATGGAATGATTCAAGATTTTGATAATTATGCATATAAAGAAGTTAAACTAAATAATGATAATAGAGTAAAATTATCTGTCATTACTGAAAGTTCAGTTTCAAAAAC…
40	GGTACCCGGTTTTGGCGTATGGAGCGCCTGGCATCTGGTCGAAACGACTCTCAAGCAGCAACAGCTCCGCGGTTAGCTTCCCTCTGGCCGGAGCCATTCCGGCCTTATCCCTCAAATTTTTTGGAGATCTTTGTCAATTTTCCTTGCTAACAATCAACATTCACCACATTTATGAcgTgCTCCATCGACAACAACGACGCCAATACCGCGCCTTaGaAaccAAAAACAATCAGCAGCCTGAGTGGCGAGCTCAGGAGGGGCAAATATGAATAAATGTATTCCAATGATAATTAATGGAATGATTCAAGATTTTGATAATTATGCATATAAAGAAGTTAAACTAAATAATGATAATAGAGTAAAATTATCTGTCATTACTGAAAGTTCAGTTTCAAAAAC…
41	GGTACCCGGTTTTGGCGTATGGAGCGCCTGGCATCTGGTCGAAACGACTCTCAAGCAGCAACAGCTCCGCGGTTAGCTTCCCTCTGGCCGGAGCCATTCCGGCCTTATCCCTCAAATTTTTTGGAGATCTTTGTCAATTTTCCTTGCTAACAATCAACATTCACCACATTTATGAcgTgCTCCATCGACAACAACGACGCCAATACCGCGCCTTTGCACAAAAAAACAAaaAGttGCCTGAGTGGCGAGCTCAGGAGGGGCAAATATGAATAAATGTATTCCAATGATAATTAATGGAATGATTCAAGATTTTGATAATTATGCATATAAAGAAGTTAAACTAAATAATGATAATAGAGTAAAATTATCTGTCATTACTGAAAGTTCAGTTTCAAAAAC…
42	GGTACCCGGTTTTGGCGTATGGAGCGCCTGGCATCTGGTCGAAACGACTCTCAAGCAGCAACAGCTCCGCGGTTAGCTTCCCTCTGGCCGGAGCCATTCCGGCCTTATCCCTCAAATTTTTTGGAGATCTTTGTCAATTTTCCTTGCTAACAATCAACATTCACCACATTTATGAcgTgCTCCATCGACAACAACGACGCCAATACCGCGCCTTTGCACAAAAAAACAATCAGCAagaTaAaaGGCGAGCTCAGGAGGGGCAAATATGAATAAATGTATTCCAATGATAATTAATGGAATGATTCAAGATTTTGATAATTATGCATATAAAGAAGTTAAACTAAATAATGATAATAGAGTAAAATTATCTGTCATTACTGAAAGTTCAGTTTCAAAAAC…
43	GGTACCCGGTTTTGGCGTATGGAGCGCCTGGCATCTGGTCGAAACGACTCTCAAGCAGCAACAGCTCCGCGGTTAGCTTCCCTCTGGCCGGAGCCATTCCGGCCTTATCCCTCAAATTTTTTGGAGATCTTTGTCAATTTTCCTTGCTAACAATCAACATTCACCACATTTATGAcgTgCTCCATCGACAACAACGACGCCAATACCGCGCCTTTGCACAAAAccACAATgAcCAGCCTGAGTGGCGAGCTCAGGAGGGGCAAATATGAATAAATGTATTCCAATGATAATTAATGGAATGATTCAAGATTTTGATAATTATGCATATAAAGAAGTTAAACTAAATAATGATAATAGAGTAAAATTATCTGTCATTACTGAAAGTTCAGTTTCAAAAAC…
44	GGTACCCGGTTTTGGCGTATGGAGCGCCTGGCATCTGGTCGAAACGACTCTCAAGCAGCAACAGCTCCGCGGTTAGCTTCCCTCTGGCCGGAGCCATTCCGGCCTTATCCCTCAAATTTTTTGGAGATCTTTGTCAATTTTCCTTGCTAACAATCAACATTCACCACATTTATGAcgTgCTCCATCGACAACAACGACGCCAATACCGCGCCTTTGCACAAAActAaAATtAGCAGCCTGAGTGGCGAGCTCAGGAGGGGCAAATATGAATAAATGTATTCCAATGATAATTAATGGAATGATTCAAGATTTTGATAATTATGCATATAAAGAAGTTAAACTAAATAATGATAATAGAGTAAAATTATCTGTCATTACTGAAAGTTCAGTTTCAAAAAC…
45	GGTACCCGGTTTTGGCGTATGGAGCGCCTGGCATCTGGTCGAAACGACTCTCAAGCAGCAACAGCTCCGCGGTTAGCTTCCCTCTGGCCGGAGCCATTCCGGCCTTATCCCTCAAATTTTTTGGAGATCTTTGTCAATTTTCCTTGCTAACAATCAACATTCACCACATTTATGATcagCTgCATCGACAACAACGACGCCAATACCGatCCTgTGCACAAAAAAACAATCAGCAGCCTGAGTGGCGAGCTCAGGAGGGGCAAATATGAATAAATGTATTCCAATGATAATTAATGGAATGATTCAAGATTTTGATAATTATGCATATAAAGAAGTTAAACTAAATAATGATAATAGAGTAAAATTATCTGTCATTACTGAAAGTTCAGTTTCAAAAAC…
46	GGTACCCGGTTTTGGCGTATGGAGCGCCTGGCATCTGGTCGAAACGACTCTCAAGCAGCAACAGCTCCGCGGTTAGCTTCCCTCTGGCCGGAGCCATTCCGGCCTTATCCCTCAAATTTTTTGGAGATCTTTGTCAATTTTCCTTGCTAACAATCAACATTCACCACATTTATGATcagCTgCATCGACAACAACGACGCCAATACCGCGCCTTaGaAaccAAAAACAATCAGCAGCCTGAGTGGCGAGCTCAGGAGGGGCAAATATGAATAAATGTATTCCAATGATAATTAATGGAATGATTCAAGATTTTGATAATTATGCATATAAAGAAGTTAAACTAAATAATGATAATAGAGTAAAATTATCTGTCATTACTGAAAGTTCAGTTTCAAAAAC…
47	GGTACCCGGTTTTGGCGTATGGAGCGCCTGGCATCTGGTCGAAACGACTCTCAAGCAGCAACAGCTCCGCGGTTAGCTTCCCTCTGGCCGGAGCCATTCCGGCCTTATCCCTCAAATTTTTTGGAGATCTTTGTCAATTTTCCTTGCTAACAATCAACATTCACCACATTTATGATcagCTgCATCGACAACAACGACGCCAATACCGCGCCTTTGCACAAAAAAACAAaaAGttGCCTGAGTGGCGAGCTCAGGAGGGGCAAATATGAATAAATGTATTCCAATGATAATTAATGGAATGATTCAAGATTTTGATAATTATGCATATAAAGAAGTTAAACTAAATAATGATAATAGAGTAAAATTATCTGTCATTACTGAAAGTTCAGTTTCAAAAAC…
48	GGTACCCGGTTTTGGCGTATGGAGCGCCTGGCATCTGGTCGAAACGACTCTCAAGCAGCAACAGCTCCGCGGTTAGCTTCCCTCTGGCCGGAGCCATTCCGGCCTTATCCCTCAAATTTTTTGGAGATCTTTGTCAATTTTCCTTGCTAACAATCAACATTCACCACATTTATGATcagCTgCATCGACAACAACGACGCCAATACCGCGCCTTTGCACAAAAAAACAATCAGCAagaTaAaaGGCGAGCTCAGGAGGGGCAAATATGAATAAATGTATTCCAATGATAATTAATGGAATGATTCAAGATTTTGATAATTATGCATATAAAGAAGTTAAACTAAATAATGATAATAGAGTAAAATTATCTGTCATTACTGAAAGTTCAGTTTCAAAAAC…
49	GGTACCCGGTTTTGGCGTATGGAGCGCCTGGCATCTGGTCGAAACGACTCTCAAGCAGCAACAGCTCCGCGGTTAGCTTCCCTCTGGCCGGAGCCATTCCGGCCTTATCCCTCAAATTTTTTGGAGATCTTTGTCAATTTTCCTTGCTAACAATCAACATTCACCACATTTATGATcagCTgCATCGACAACAACGACGCCAATACCGCGCCTTTGCACAAAAccACAATgAcCAGCCTGAGTGGCGAGCTCAGGAGGGGCAAATATGAATAAATGTATTCCAATGATAATTAATGGAATGATTCAAGATTTTGATAATTATGCATATAAAGAAGTTAAACTAAATAATGATAATAGAGTAAAATTATCTGTCATTACTGAAAGTTCAGTTTCAAAAAC…
50	GGTACCCGGTTTTGGCGTATGGAGCGCCTGGCATCTGGTCGAAACGACTCTCAAGCAGCAACAGCTCCGCGGTTAGCTTCCCTCTGGCCGGAGCCATTCCGGCCTTATCCCTCAAATTTTTTGGAGATCTTTGTCAATTTTCCTTGCTAACAATCAACATTCACCACATTTATGATcagCTgCATCGACAACAACGACGCCAATACCGCGCCTTTGCACAAAActAaAATtAGCAGCCTGAGTGGCGAGCTCAGGAGGGGCAAATATGAATAAATGTATTCCAATGATAATTAATGGAATGATTCAAGATTTTGATAATTATGCATATAAAGAAGTTAAACTAAATAATGATAATAGAGTAAAATTATCTGTCATTACTGAAAGTTCAGTTTCAAAAAC…
51	GGTACCCGGTTTTGGCGTATGGAGCGCCTGGCATCTGGTCGAAACGACTCTCAAGCAGCAACAGCTCCGCGGTTAGCTTCCCTCTGGCCGGAGCCATTCCGGCCTTATCCCTCAAATTTTTTGGAGATCTTTGTCAATTTTCCTTGCTAACAATCAACATTCACCACATTTATGATTTTCaCacaaGcCAACAACGACGCCAATAagGCGCCaaTGCACAAAAAAACAATCAGCAGCCTGAGTGGCGAGCTCAGGAGGGGCAAATATGAATAAATGTATTCCAATGATAATTAATGGAATGATTCAAGATTTTGATAATTATGCATATAAAGAAGTTAAACTAAATAATGATAATAGAGTAAAATTATCTGTCATTACTGAAAGTTCAGTTTCAAAAAC…
52	GGTACCCGGTTTTGGCGTATGGAGCGCCTGGCATCTGGTCGAAACGACTCTCAAGCAGCAACAGCTCCGCGGTTAGCTTCCCTCTGGCCGGAGCCATTCCGGCCTTATCCCTCAAATTTTTTGGAGATCTTTGTCAATTTTCCTTGCTAACAATCAACATTCACCACATTTATGATTTTCTCCAgtGcacACAACGACGCCAATACCGatCCTgTGCACAAAAAAACAATCAGCAGCCTGAGTGGCGAGCTCAGGAGGGGCAAATATGAATAAATGTATTCCAATGATAATTAATGGAATGATTCAAGATTTTGATAATTATGCATATAAAGAAGTTAAACTAAATAATGATAATAGAGTAAAATTATCTGTCATTACTGAAAGTTCAGTTTCAAAAAC…
53	GGTACCCGGTTTTGGCGTATGGAGCGCCTGGCATCTGGTCGAAACGACTCTCAAGCAGCAACAGCTCCGCGGTTAGCTTCCCTCTGGCCGGAGCCATTCCGGCCTTATCCCTCAAATTTTTTGGAGATCTTTGTCAATTTTCCTTGCTAACAATCAACATTCACCACATTTATGATTTTCTCCAgtGcacACAACGACGCCAATACCGCGCCTTaGaAaccAAAAACAATCAGCAGCCTGAGTGGCGAGCTCAGGAGGGGCAAATATGAATAAATGTATTCCAATGATAATTAATGGAATGATTCAAGATTTTGATAATTATGCATATAAAGAAGTTAAACTAAATAATGATAATAGAGTAAAATTATCTGTCATTACTGAAAGTTCAGTTTCAAAAAC…
54	GGTACCCGGTTTTGGCGTATGGAGCGCCTGGCATCTGGTCGAAACGACTCTCAAGCAGCAACAGCTCCGCGGTTAGCTTCCCTCTGGCCGGAGCCATTCCGGCCTTATCCCTCAAATTTTTTGGAGATCTTTGTCAATTTTCCTTGCTAACAATCAACATTCACCACATTTATGATTTTCTCCAgtGcacACAACGACGCCAATACCGCGCCTTTGCACAAAAAAACAAaaAGttGCCTGAGTGGCGAGCTCAGGAGGGGCAAATATGAATAAATGTATTCCAATGATAATTAATGGAATGATTCAAGATTTTGATAATTATGCATATAAAGAAGTTAAACTAAATAATGATAATAGAGTAAAATTATCTGTCATTACTGAAAGTTCAGTTTCAAAAAC…
55	GGTACCCGGTTTTGGCGTATGGAGCGCCTGGCATCTGGTCGAAACGACTCTCAAGCAGCAACAGCTCCGCGGTTAGCTTCCCTCTGGCCGGAGCCATTCCGGCCTTATCCCTCAAATTTTTTGGAGATCTTTGTCAATTTTCCTTGCTAACAATCAACATTCACCACATTTATGATTTTCTCCAgtGcacACAACGACGCCAATACCGCGCCTTTGCACAAAAAAACAATCAGCAagaTaAaaGGCGAGCTCAGGAGGGGCAAATATGAATAAATGTATTCCAATGATAATTAATGGAATGATTCAAGATTTTGATAATTATGCATATAAAGAAGTTAAACTAAATAATGATAATAGAGTAAAATTATCTGTCATTACTGAAAGTTCAGTTTCAAAAAC…
56	GGTACCCGGTTTTGGCGTATGGAGCGCCTGGCATCTGGTCGAAACGACTCTCAAGCAGCAACAGCTCCGCGGTTAGCTTCCCTCTGGCCGGAGCCATTCCGGCCTTATCCCTCAAATTTTTTGGAGATCTTTGTCAATTTTCCTTGCTAACAATCAACATTCACCACATTTATGATTTTCTCCAgtGcacACAACGACGCCAATACCGCGCCTTTGCACAAAAccACAATgAcCAGCCTGAGTGGCGAGCTCAGGAGGGGCAAATATGAATAAATGTATTCCAATGATAATTAATGGAATGATTCAAGATTTTGATAATTATGCATATAAAGAAGTTAAACTAAATAATGATAATAGAGTAAAATTATCTGTCATTACTGAAAGTTCAGTTTCAAAAAC…
57	GGTACCCGGTTTTGGCGTATGGAGCGCCTGGCATCTGGTCGAAACGACTCTCAAGCAGCAACAGCTCCGCGGTTAGCTTCCCTCTGGCCGGAGCCATTCCGGCCTTATCCCTCAAATTTTTTGGAGATCTTTGTCAATTTTCCTTGCTAACAATCAACATTCACCACATTTATGATTTTCTCCAgtGcacACAACGACGCCAATACCGCGCCTTTGCACAAAActAaAATtAGCAGCCTGAGTGGCGAGCTCAGGAGGGGCAAATATGAATAAATGTATTCCAATGATAATTAATGGAATGATTCAAGATTTTGATAATTATGCATATAAAGAAGTTAAACTAAATAATGATAATAGAGTAAAATTATCTGTCATTACTGAAAGTTCAGTTTCAAAAAC…
58	GGTACCCGGTTTTGGCGTATGGAGCGCCTGGCATCTGGTCGAAACGACTCTCAAGCAGCAACAGCTCCGCGGTTAGCTTCCCTCTGGCCGGAGCCATTCCGGCCTTATCCCTCAAATTTTTTGGAGATCTTTGTCAATTTTCCTTGCTAACAATCAACATTCACCACATTTATGATTTTCTCCATCGACAACAACGACGCCAATAagGCGCCaaaGaAaccAAAAACAATCAGCAGCCTGAGTGGCGAGCTCAGGAGGGGCAAATATGAATAAATGTATTCCAATGATAATTAATGGAATGATTCAAGATTTTGATAATTATGCATATAAAGAAGTTAAACTAAATAATGATAATAGAGTAAAATTATCTGTCATTACTGAAAGTTCAGTTTCAAAAAC…
59	GGTACCCGGTTTTGGCGTATGGAGCGCCTGGCATCTGGTCGAAACGACTCTCAAGCAGCAACAGCTCCGCGGTTAGCTTCCCTCTGGCCGGAGCCATTCCGGCCTTATCCCTCAAATTTTTTGGAGATCTTTGTCAATTTTCCTTGCTAACAATCAACATTCACCACATTTATGATTTTCTCCATCGACAACAACGACGCCAATAagGCGCCaaTGCACAAAAAAACAAaaAGttGCCTGAGTGGCGAGCTCAGGAGGGGCAAATATGAATAAATGTATTCCAATGATAATTAATGGAATGATTCAAGATTTTGATAATTATGCATATAAAGAAGTTAAACTAAATAATGATAATAGAGTAAAATTATCTGTCATTACTGAAAGTTCAGTTTCAAAAAC…
60	GGTACCCGGTTTTGGCGTATGGAGCGCCTGGCATCTGGTCGAAACGACTCTCAAGCAGCAACAGCTCCGCGGTTAGCTTCCCTCTGGCCGGAGCCATTCCGGCCTTATCCCTCAAATTTTTTGGAGATCTTTGTCAATTTTCCTTGCTAACAATCAACATTCACCACATTTATGATTTTCTCCATCGACAACAACGACGCCAATAagGCGCCaaTGCACAAAAAAACAATCAGCAagaTaAaaGGCGAGCTCAGGAGGGGCAAATATGAATAAATGTATTCCAATGATAATTAATGGAATGATTCAAGATTTTGATAATTATGCATATAAAGAAGTTAAACTAAATAATGATAATAGAGTAAAATTATCTGTCATTACTGAAAGTTCAGTTTCAAAAAC…
61	GGTACCCGGTTTTGGCGTATGGAGCGCCTGGCATCTGGTCGAAACGACTCTCAAGCAGCAACAGCTCCGCGGTTAGCTTCCCTCTGGCCGGAGCCATTCCGGCCTTATCCCTCAAATTTTTTGGAGATCTTTGTCAATTTTCCTTGCTAACAATCAACATTCACCACATTTATGATTTTCTCCATCGACAACAACGACGCCAATAagGCGCCaaTGCACAAAAccACAATgAcCAGCCTGAGTGGCGAGCTCAGGAGGGGCAAATATGAATAAATGTATTCCAATGATAATTAATGGAATGATTCAAGATTTTGATAATTATGCATATAAAGAAGTTAAACTAAATAATGATAATAGAGTAAAATTATCTGTCATTACTGAAAGTTCAGTTTCAAAAAC…
62	GGTACCCGGTTTTGGCGTATGGAGCGCCTGGCATCTGGTCGAAACGACTCTCAAGCAGCAACAGCTCCGCGGTTAGCTTCCCTCTGGCCGGAGCCATTCCGGCCTTATCCCTCAAATTTTTTGGAGATCTTTGTCAATTTTCCTTGCTAACAATCAACATTCACCACATTTATGATTTTCTCCATCGACAACAACGACGCCAATAagGCGCCaaTGCACAAAActAaAATtAGCAGCCTGAGTGGCGAGCTCAGGAGGGGCAAATATGAATAAATGTATTCCAATGATAATTAATGGAATGATTCAAGATTTTGATAATTATGCATATAAAGAAGTTAAACTAAATAATGATAATAGAGTAAAATTATCTGTCATTACTGAAAGTTCAGTTTCAAAAAC…
63	GGTACCCGGTTTTGGCGTATGGAGCGCCTGGCATCTGGTCGAAACGACTCTCAAGCAGCAACAGCTCCGCGGTTAGCTTCCCTCTGGCCGGAGCCATTCCGGCCTTATCCCTCAAATTTTTTGGAGATCTTTGTCAATTTTCCTTGCTAACAATCAACATTCACCACATTTATGATTTTtattgTacACAACAACGACGCCAATAagGCGCCaaTGCACAAAAAAACAATCAGCAGCCTGAGTGGCGAGCTCAGGAGGGGCAAATATGAATAAATGTATTCCAATGATAATTAATGGAATGATTCAAGATTTTGATAATTATGCATATAAAGAAGTTAAACTAAATAATGATAATAGAGTAAAATTATCTGTCATTACTGAAAGTTCAGTTTCAAAAAC…
64	GGTACCCGGTTTTGGCGTATGGAGCGCCTGGCATCTGGTCGAAACGACTCTCAAGCAGCAACAGCTCCGCGGTTAGCTTCCCTCTGGCCGGAGCCATTCCGGCCTTATCCCTCAAATTTTTTGGAGATCTTTGTCAATTTTCCTTGCTAACAATCActcgcttgCACATTTATGAcgTgCTCCATCGACAACAACGACGCCAATACCGCGCCTTTGCACAAAAAAACAATCAGCAGCCTGAGTGGCGAGCTCAGGAGGGGCAAATATGAATAAATGTATTCCAATGATAATTAATGGAATGATTCAAGATTTTGATAATTATGCATATAAAGAAGTTAAACTAAATAATGATAATAGAGTAAAATTATCTGTCATTACTGAAAGTTCAGTTTCAAAAAC…
65	GGTACCCGGTTTTGGCGTATGGAGCGCCTGGCATCTGGTCGAAACGACTCTCAAGCAGCAACAGCTCCGCGGTTAGCTTCCCTCTGGCCGGAGCCATTCCGGCCTTATCCCTCAAATTTTTTGGAGATCTTTGTCAATTTTCCTTGCTAACAATCActcgcttgCACATTTATGATcagCTgCATCGACAACAACGACGCCAATACCGCGCCTTTGCACAAAAAAACAATCAGCAGCCTGAGTGGCGAGCTCAGGAGGGGCAAATATGAATAAATGTATTCCAATGATAATTAATGGAATGATTCAAGATTTTGATAATTATGCATATAAAGAAGTTAAACTAAATAATGATAATAGAGTAAAATTATCTGTCATTACTGAAAGTTCAGTTTCAAAAAC…
66	GGTACCCGGTTTTGGCGTATGGAGCGCCTGGCATCTGGTCGAAACGACTCTCAAGCAGCAACAGCTCCGCGGTTAGCTTCCCTCTGGCCGGAGCCATTCCGGCCTTATCCCTCAAATTTTTTGGAGATCTTTGTCAATTTTCCTTGCTAACAATCActcgcttgCACATTTATGATTTTCTCCAgtGcacACAACGACGCCAATACCGCGCCTTTGCACAAAAAAACAATCAGCAGCCTGAGTGGCGAGCTCAGGAGGGGCAAATATGAATAAATGTATTCCAATGATAATTAATGGAATGATTCAAGATTTTGATAATTATGCATATAAAGAAGTTAAACTAAATAATGATAATAGAGTAAAATTATCTGTCATTACTGAAAGTTCAGTTTCAAAAAC…
67	GGTACCCGGTTTTGGCGTATGGAGCGCCTGGCATCTGGTCGAAACGACTCTCAAGCAGCAACAGCTCCGCGGTTAGCTTCCCTCTGGCCGGAGCCATTCCGGCCTTATCCCTCAAATTTTTTGGAGATCTTTGTCAATTTTCCTTGCTAACAATCActcgcttgCACATTTATGATTTTCTCCATCGACAACAACGACGCCAATAagGCGCCaaTGCACAAAAAAACAATCAGCAGCCTGAGTGGCGAGCTCAGGAGGGGCAAATATGAATAAATGTATTCCAATGATAATTAATGGAATGATTCAAGATTTTGATAATTATGCATATAAAGAAGTTAAACTAAATAATGATAATAGAGTAAAATTATCTGTCATTACTGAAAGTTCAGTTTCAAAAAC…
68	GGTACCCGGTTTTGGCGTATGGAGCGCCTGGCATCTGGTCGAAACGACTCTCAAGCAGCAACAGCTCCGCGGTTAGCTTCCCTCTGGCCGGAGCCATTCCGGCCTTATCCCTCAAATTTTTTGGAGATCTTTGTCAATTTTCCTTGCTAACAATCttgcTTgACCACATTTATGATTTTCaCacaaGcCAACAACGACGCCAATACCGCGCCTTTGCACAAAAAAACAATCAGCAGCCTGAGTGGCGAGCTCAGGAGGGGCAAATATGAATAAATGTATTCCAATGATAATTAATGGAATGATTCAAGATTTTGATAATTATGCATATAAAGAAGTTAAACTAAATAATGATAATAGAGTAAAATTATCTGTCATTACTGAAAGTTCAGTTTCAAAAAC…
69	GGTACCCGGTTTTGGCGTATGGAGCGCCTGGCATCTGGTCGAAACGACTCTCAAGCAGCAACAGCTCCGCGGTTAGCTTCCCTCTGGCCGGAGCCATTCCGGCCTTATCCCTCAAATTTTTTGGAGATCTTTGTCAATTTTCCTTGCTAACAATCttgcTTgACCACATTTATGATTTTCTCCATCGACAACAACGACGCCAATACCGatCCTgTGCACAAAAAAACAATCAGCAGCCTGAGTGGCGAGCTCAGGAGGGGCAAATATGAATAAATGTATTCCAATGATAATTAATGGAATGATTCAAGATTTTGATAATTATGCATATAAAGAAGTTAAACTAAATAATGATAATAGAGTAAAATTATCTGTCATTACTGAAAGTTCAGTTTCAAAAAC…
70	GGTACCCGGTTTTGGCGTATGGAGCGCCTGGCATCTGGTCGAAACGACTCTCAAGCAGCAACAGCTCCGCGGTTAGCTTCCCTCTGGCCGGAGCCATTCCGGCCTTATCCCTCAAATTTTTTGGAGATCTTTGTCAATTTTCCTTGCTAACAATCttgcTTgACCACATTTATGATTTTCTCCATCGACAACAACGACGCCAATACCGCGCCTTaGaAaccAAAAACAATCAGCAGCCTGAGTGGCGAGCTCAGGAGGGGCAAATATGAATAAATGTATTCCAATGATAATTAATGGAATGATTCAAGATTTTGATAATTATGCATATAAAGAAGTTAAACTAAATAATGATAATAGAGTAAAATTATCTGTCATTACTGAAAGTTCAGTTTCAAAAAC…
71	GGTACCCGGTTTTGGCGTATGGAGCGCCTGGCATCTGGTCGAAACGACTCTCAAGCAGCAACAGCTCCGCGGTTAGCTTCCCTCTGGCCGGAGCCATTCCGGCCTTATCCCTCAAATTTTTTGGAGATCTTTGTCAATTTTCCTTGCTAACAATCttgcTTgACCACATTTATGATTTTCTCCATCGACAACAACGACGCCAATACCGCGCCTTTGCACAAAAAAACAAaaAGttGCCTGAGTGGCGAGCTCAGGAGGGGCAAATATGAATAAATGTATTCCAATGATAATTAATGGAATGATTCAAGATTTTGATAATTATGCATATAAAGAAGTTAAACTAAATAATGATAATAGAGTAAAATTATCTGTCATTACTGAAAGTTCAGTTTCAAAAAC…
72	GGTACCCGGTTTTGGCGTATGGAGCGCCTGGCATCTGGTCGAAACGACTCTCAAGCAGCAACAGCTCCGCGGTTAGCTTCCCTCTGGCCGGAGCCATTCCGGCCTTATCCCTCAAATTTTTTGGAGATCTTTGTCAATTTTCCTTGCTAACAATCttgcTTgACCACATTTATGATTTTCTCCATCGACAACAACGACGCCAATACCGCGCCTTTGCACAAAAAAACAATCAGCAagaTaAaaGGCGAGCTCAGGAGGGGCAAATATGAATAAATGTATTCCAATGATAATTAATGGAATGATTCAAGATTTTGATAATTATGCATATAAAGAAGTTAAACTAAATAATGATAATAGAGTAAAATTATCTGTCATTACTGAAAGTTCAGTTTCAAAAAC…
73	GGTACCCGGTTTTGGCGTATGGAGCGCCTGGCATCTGGTCGAAACGACTCTCAAGCAGCAACAGCTCCGCGGTTAGCTTCCCTCTGGCCGGAGCCATTCCGGCCTTATCCCTCAAATTTTTTGGAGATCTTTGTCAATTTTCCTTGCTAACAATCttgcTTgACCACATTTATGATTTTCTCCATCGACAACAACGACGCCAATACCGCGCCTTTGCACAAAAccACAATgAcCAGCCTGAGTGGCGAGCTCAGGAGGGGCAAATATGAATAAATGTATTCCAATGATAATTAATGGAATGATTCAAGATTTTGATAATTATGCATATAAAGAAGTTAAACTAAATAATGATAATAGAGTAAAATTATCTGTCATTACTGAAAGTTCAGTTTCAAAAAC…
74	GGTACCCGGTTTTGGCGTATGGAGCGCCTGGCATCTGGTCGAAACGACTCTCAAGCAGCAACAGCTCCGCGGTTAGCTTCCCTCTGGCCGGAGCCATTCCGGCCTTATCCCTCAAATTTTTTGGAGATCTTTGTCAATTTTCCTTGCTAACAATCttgcTTgACCACATTTATGATTTTCTCCATCGACAACAACGACGCCAATACCGCGCCTTTGCACAAAActAaAATtAGCAGCCTGAGTGGCGAGCTCAGGAGGGGCAAATATGAATAAATGTATTCCAATGATAATTAATGGAATGATTCAAGATTTTGATAATTATGCATATAAAGAAGTTAAACTAAATAATGATAATAGAGTAAAATTATCTGTCATTACTGAAAGTTCAGTTTCAAAAAC…
75	GGTACCCGGTTTTGGCGTATGGAGCGCCTGGCATCTGGTCGAAACGACTCTCAAGCAGCAACAGCTCCGCGGTTAGCTTCCCTCTGGCCGGAGCCATTCCGGCCTTATCCCTCAAATTTTTTGGAGATCTTTGTCAATTTTCCTTGCTAACAATCttgcTTgACCACATTTATGATTTTtattgTacACAACAACGACGCCAATACCGCGCCTTTGCACAAAAAAACAATCAGCAGCCTGAGTGGCGAGCTCAGGAGGGGCAAATATGAATAAATGTATTCCAATGATAATTAATGGAATGATTCAAGATTTTGATAATTATGCATATAAAGAAGTTAAACTAAATAATGATAATAGAGTAAAATTATCTGTCATTACTGAAAGTTCAGTTTCAAAAAC…
76	GGTACCCGGTTTTGGCGTATGGAGCGCCTGGCATCTGGTCGAAACGACTCTCAAGCAGCAACAGCTCCGCGGTTAGCTTCCCTCTGGCCGGAGCCATTCCGGCCTTATCCCTCAAATTTTTTGGAGATCTTTGTCAATTTTCCTTGCTAACAATCAACATTCACCACATTTATGATTTTCTCCATCGACAACAACGACGCCAATACCGCGCCTTTGCACAAAAAAACAATCAGCAGCCTGAGTGGCGAGCTCAGGAGGGGCAAATATGAATAAATGTATTCCAATGATAATTAATGGAATGATTCAAGATTTTGATAATTATGCATATAAAGAAGTTAAACTAAATAATGATAATAGgGTgAAATTATCTGTCATTACTGAAAGTTCAGTTTCAAAAAC…
77	GGTACCCGGTTTTGGCGTATGGAGCGCCTGGCATCTGGTCGAAACGACTCTCAAGCAGCAACAGCTCCGCGGTTAGCTTCCCTCTGGCCGGAGCCATTCCGGCCTTATCCCTCAAATTTTTTGGAGATCTTTGTCAATTTTCCTTGCTAACAATCAACATTCACCACATTTATGATTTTCTCCATCGACAACAACGACGCCAATACCGCGCCTTTGCACAAAAAAACAATCAGCAGCCTGAGTGGCGAGCTCAGGAGGGGCAAATATGAATAAATGTATTCCAATGATAATTAATGGAATGATTCAAGATTTTGATAATTATGCATATAAAGAAGTTAAACTAAATAATGATAATAGgGTgAAATTATCTGTCATTACTGAAAGTTCAGTTTCAAAAAC…
78	GGTACCCGGTTTTGGCGTATGGAGCGCCTGGCATCTGGTCGAAACGACTCTCAAGCAGCAACAGCTCCGCGGTTAGCTTCCCTCTGGCCGGAGCCATTCCGGCCTTATCCCTCAAATTTTTTGGAGATCTTTGTCAATTTTCCTTGCTAACAATCAACATTCACCACATTTATGATTTTCTCCATCGACAACAACGACGCCAATACCGCGCCTTTGCACAAAAAAACAATCAGCAGCCTGAGTGGCGAGCTCAGGAGGGGCAAATATGAATAAATGTATTCCAATGATAATTAATGGAATGATTCAAGATTTTGATAATTATGCATATAAgGAAGTTAAACTAAATAATGATAATAGgGTgAAATTATCTGTCATTACTGAAAGTTCAGTTTCAAAAAC…
79	GGTACCCGGTTTTGGCGTATGGAGCGCCTGGCATCTGGTCGAAACGACTCTCAAGCAGCAACAGCTCCGCGGTTAGCTTCCCTCTGGCCGGAGCCATTCCGGCCTTATCCCTCAAATTTTTTGGAGATCTTTGTCAATTTTCCTTGCTAACAATCAACATTCACCACATTTATGATTTTCTCCATCGACAACAACGACGCCAATACCGCGCCTTTGCACAAAAAAACAATCAGCAGCCTGAGTGGCGAGCTCAGGAGGGGCAAATATGAATAAATGcATTCCgATGATtATcAAcGGcATGATTCAgGAcTTcGATAAcTATGCtTAcAAAGAAGTgAAACTgAATAATGATAATcGAGTAAAAcTcTCgGTtATTACTGAAAGcagcGTcagtAAAAC…
80	GGTACCCGGTTTTGGCGTATGGAGCGCCTGGCATCTGGTCGAAACGACTCTCAAGCAGCAACAGCTCCGCGGTTAGCTTCCCTCTGGCCGGAGCCATTCCGGCCTTATCCCTCAAATTTTTTGGAGATCTTTGTCAATTTTCCTTGCTAACAATCAACATTCACCACATTTATGATTTTCTCCATCGACAACAACGACGCCAATACCGCGCCTTTGCACAAAAAAACAATCAGCAGCCTGAGTGGCGAGCTCAGGAGGGGCAAATATGAATAAATGTATTCCgATGATtATcAAcGGcATGATTCAAGAcTTcGAcAATTATGCcTATAAAGAgGTgAAACTcAATAATGAcAATcGcGTgAAATTAagcGTgATcACcGAAtcgTCAGTTagcAAAAC…
81	GGTACCCGGTTTTGGCGTATGGAGCGCCTGGCATCTGGTCGAAACGACTCTCAAGCAGCAACAGCTCCGCGGTTAGCTTCCCTCTGGCCGGAGCCATTCCGGCCTTATCCCTCAAATTTTTTGGAGATCTTTGTCAATTTTCCTTGCTAACAATCAACATTCACCACATTTATGATTTTCTCCATCGACAACAACGACGCCAATACCGCGCCTTTGCACAAAAAAACAATCAGCAGCCTGAGTGGCGAGCTCAGGAGGGGCAAATATGAATAAATGcATTCCgATGATtATcAAcGGcATGATTCAAGATTTTGAcAATTATGCcTATAAAGAAGTgAAACTcAATAATGAcAAccGtGTgAAAcTtTCaGTgATcACcGAAtcgTCAGTTagcAAAAC…
82	GGTACCCGGTTTTGGCGTATGGAGCGCCTGGCATCTGGTCGAAACGACTCTCAAGCAGCAACAGCTCCGCGGTTAGCTTCCCTCTGGCCGGAGCCATTCCGGCCTTATCCCTCAAATTTTTTGGAGATCTTTGTCAATTTTCCTTGCTAACAATCAACATTCACCACATTTATGATTTTCTCCATCGACAACAACGACGCCAATACCGCGCCTTTGCACAAAAAAACAATCAGCAGCCTGAGTGGCGAGCTCAGGAGGGGCAAATATGAATAAATGTATTCCAATGATtATTAATGGcATGATcCAgGATTTTGATAAcTATGCATATAAgGAAGTgAAACTcAATAATGAcAAccGtGTgAAAcTtTCaGTgATcACcGAAtcgTCAGTTTCtAAgAC…
83	GGTACCCGGTTTTGGCGTATGGAGCGCCTGGCATCTGGTCGAAACGACTCTCAAGCAGCAACAGCTCCGCGGTTAGCTTCCCTCTGGCCGGAGCCATTCCGGCCTTATCCCTCAAATTTTTTGGAGATCTTTGTCAATTTTCCTTGCTAACAATCAACATTCACCACATTTATGATTTTCTCCATCGACAACAACGACGCCAATACCGCGCCTTTGCACAAAAAAACAATCAGCAGCCTGAGTGGCGAGCTCAGGAGGGGCAAATATGAATAAATGcATaCCAATGATtATcAAcGGcATGATcCAgGAcTTcGATAAcTATGCcTATAAAGAAGTcAAACTAAATAATGATAATcGAGTAAAATTgagTGTgATcACcGAAAGcagcGTaagcAAAAC…
84	GGTACCCGGTTTTGGCGTATGGAGCGCCTGGCATCTGGTCGAAACGACTCTCAAGCAGCAACAGCTCCGCGGTTAGCTTCCCTCTGGCCGGAGCCATTCCGGCCTTATCCCTCAAATTTTTTGGAGATCTTTGTCAATTTTCCTTGCTAACAATCAACATTCACCACATTTATGATTTTCTCCATCGACAACAACGACGCCAATACCGCGCCTTTGCACAAAAAAACAATCAGCAGCCTGAGTGGCGAGCTCAGGAGGGGCAAATATGAATAAATGcATTCCgATGATtATcAAcGGcATGATTCAgGATTTTGAcAAcTAcGCcTATAAAGAgGTaAAgCTgAATAAcGATAAccGtGTAAAATTgagTGTgATcACcGAAAGcagcGTaagcAAAAC…
85	GGTACCCGGTTTTGGCGTATGGAGCGCCTGGCATCTGGTCGAAACGACTCTCAAGCAGCAACAGCTCCGCGGTTAGCTTCCCTCTGGCCGGAGCCATTCCGGCCTTATCCCTCAAATTTTTTGGAGATCTTTGTCAATTTTCCTTGCTAACAATCAACATTCACCACATTTATGATTTTCTCCATCGACAACAACGACGCCAATACCGCGCCTTTGCACAAAAAAACAATCAGCAGCCTGAGTGGCGAGCTCAGGAGGGGCAAATATGAATAAATGTATTCCgATGATtATcAAcGGcATGATTCAgGAcTTcGAcAATTAcGCcTATAAAGAgGTaAAgCTgAATAAcGATAAccGtGTAAAATTgagTGTgATcACcGAAtcgTCAGTTagcAAAAC…
86	GGTACCCGGTTTTGGCGTATGGAGCGCCTGGCATCTGGTCGAAACGACTCTCAAGCAGCAACAGCTCCGCGGTTAGCTTCCCTCTGGCCGGAGCCATTCCGGCCTTATCCCTCAAATTTTTTGGAGATCTTTGTCAATTTTCCTTGCTAACAATCAACATTCACCACATTTATGATTTTCTCCATCGACAACAACGACGCCAATACCGCGCCTTTGCACAAAAAAACAATCAGCAGCCTGAGTGGCGAGCTCAGGAGGGGCAAATATGAATAAATGTATTCCgATGATcATcAAcGGcATGATTCAgGAcTTcGAcAAcTAcGCcTATAAAGAAGTTAAACTtAATAATGAcAATcGcGTgAAAcTATCcGTgATTACTGAAAGcagcGTcagcAAAAC…
87	GGTACCCGGTTTTGGCGTATGGAGCGCCTGGCATCTGGTCGAAACGACTCTCAAGCAGCAACAGCTCCGCGGTTAGCTTCCCTCTGGCCGGAGCCATTCCGGCCTTATCCCTCAAATTTTTTGGAGATCTTTGTCAATTTTCCTTGCTAACAATCAACATTCACCACATTTATGATTTTCTCCATCGACAACAACGACGCCAATACCGCGCCTTTGCACAAAAAAACAATCAGCAGCCTGAGTGGCGAGCTCAGGAGGGGCAAATATGAAcAAATGcATaCCgATGATAATTAATGGAATGATTCAAGATTTTGATAATTATGCATATAAAGAAGTTAAACTAAATAATGATAATAGAGTAAAATTATCTGTCATTACTGAAAGTTCAGTTTCAAAAAC…
88	GGTACCCGGTTTTGGCGTATGGAGCGCCTGGCATCTGGTCGAAACGACTCTCAAGCAGCAACAGCTCCGCGGTTAGCTTCCCTCTGGCCGGAGCCATTCCGGCCTTATCCCTCAAATTTTTTGGAGATCTTTGTCAATTTTCCTTGCTAACAATCAACATTCACCACATTTATGATTTTCTCCATCGACAACAACGACGCCAATACCGCGCCTTTGCACAAAAAAACAATCAGCAGCCTGAGTGGCGAGCTCAGGAGGGGCAAATATGAAcAAATGcATTCCgATGATtATTAAcGGcATGATTCAgGATTTTGATAAcTATGCgTATAAAGAAGTgAAACTgAAcAAcGATAAccGcGTgAAAcTgagcGTgATTACcGAAAGcagcGTgagcAAAAC…
89	GGTACCCGGTTTTGGCGTATGGAGCGCCTGGCATCTGGTCGAAACGACTCTCAAGCAGCAACAGCTCCGCGGTTAGCTTCCCTCTGGCCGGAGCCATTCCGGCCTTATCCCTCAAATTTTTTGGAGATCTTTGTCAATTTTCCTTGCTAACAATCAACATTCACCACATTTATGATTTTCTCCATCGACAACAACGACGCCAATACCGCGCCTTTGCACAAAAAAACAATCAGCAagaTaAaacGtGAGCTCAGGAGGGGCAAATATGAATAAATGcATTCCgATGATtATcAAcGGcATGATTCAgGAcTTcGATAAcTATGCtTAcAAAGAAGTgAAACTgAATAATGATAATcGAGTAAAAcTcTCgGTtATTACTGAAAGcagcGTcagtAAAAC…
90	GGTACCCGGTTTTGGCGTATGGAGCGCCTGGCATCTGGTCGAAACGACTCTCAAGCAGCAACAGCTCCGCGGTTAGCTTCCCTCTGGCCGGAGCCATTCCGGCCTTATCCCTCAAATTTTTTGGAGATCTTTGTCAATTTTCCTTGCTAACAATCAACATTCACCACATTTATGATTTTCTCCATCGACAACAACGACGCCAATAtCGatgCcgTGCACAAAAAAACAATCAGCAGCCTGAGTGGCGAGCTCAGGAGGGGCAAATATGAATAAATGcATTCCgATGATtATcAAcGGcATGATTCAgGAcTTcGATAAcTATGCtTAcAAAGAAGTgAAACTgAATAATGATAATcGAGTAAAAcTcTCgGTtATTACTGAAAGcagcGTcagtAAAAC…
91	GGTACCCGGTTTTGGCGTATGGAGCGCCTGGCATCTGGTCGAAACGACTCTCAAGCAGCAACAGCTCCGCGGTTAGCTTCCCTCTGGCCGGAGCCATTCCGGCCTTATCCCTCAAATTTTTTGGAGATCTTTGTCAATTTTCCTTGCTAACAATCAACATTCACtcgcTTgATGATTTTCTCCATCGACAACAACGACGCCAATACCGCGCCTTTGCACAAAAAAACAATCAGCAGCCTGAGTGGCGAGCTCAGGAGGGGCAAATATGAATAAATGcATTCCgATGATtATcAAcGGcATGATTCAgGAcTTcGATAAcTATGCtTAcAAAGAAGTgAAACTgAATAATGATAATcGAGTAAAAcTcTCgGTtATTACTGAAAGcagcGTcagtAAAAC…
92	GGTACCCGGTTTTGGCGTATGGAGCGCCTGGCATCTGGTCGAAACGACTCTCAAGCAGCAACAGCTCCGCGGTTAGCTTCCCTCTGGCCGGAGCCATTCCGGCCTTATCCCTCAAATTTTTTGGAGATCTTTGTCAATTTTCCTTGCTAACAATCAACATTCACCACATTTATGATTTTCTCCATCGACAACAACGACGCCAATACCGCGCCTTTGCACAAAActAaAATtAGCAGCCTGAGTGGCGAGCTCAGGAGGGGCAAATATGAATAAATGcATTCCgATGATtATcAAcGGcATGATTCAgGAcTTcGATAAcTATGCtTAcAAAGAAGTgAAACTgAATAATGATAATcGAGTAAAAcTcTCgGTtATTACTGAAAGcagcGTcagtAAAAC…
93	GGTACCCGGTTTTGGCGTATGGAGCGCCTGGCATCTGGTCGAAACGACTCTCAAGCAGCAACAGCTCCGCGGTTAGCTTCCCTCTGGCCGGAGCCATTCCGGCCTTATCCCTCAAATTTTTTGGAGATCTTTGTCAATTTTCCTTGCTAACAATCAACATTCACCACATTTATtgTacaCTCCATCGACAACAACGACGCCAATACCGCGCCTTTGCACAAAAAAACAATCAGCAGCCTGAGTGGCGAGCTCAGGAGGGGCAAATATGAATAAATGcATTCCgATGATtATcAAcGGcATGATTCAgGAcTTcGATAAcTATGCtTAcAAAGAAGTgAAACTgAATAATGATAATcGAGTAAAAcTcTCgGTtATTACTGAAAGcagcGTcagtAAAAC…
94	GGTACCCGGTTTTGGCGTATGGAGCGCCTGGCATCTGGTCGAAACGACTCTCAAGCAGCAACAGCTCCGCGGTTAGCTTCCCTCTGGCCGGAGCCATTCCGGCCTTATCCCTCAAATTTTTTGGAGATCTTTGTCAATTTTCCTTGCTAACAATCAACATTCACCACATTTATGATTTTCTCCATCGACAACAACGACGCCAATACCGCGCCTTTGCACAAAAccACAATgAcCAGCCTGAGTGGCGAGCTCAGGAGGGGCAAATATGAATAAATGcATTCCgATGATtATcAAcGGcATGATTCAgGAcTTcGATAAcTATGCtTAcAAAGAAGTgAAACTgAATAATGATAATcGAGTAAAAcTcTCgGTtATTACTGAAAGcagcGTcagtAAAAC…
95	GGTACCCGGTTTTGGCGTATGGAGCGCCTGGCATCTGGTCGAAACGACTCTCAAGCAGCAACAGCTCCGCGGTTAGCTTCCCTCTGGCCGGAGCCATTCCGGCCTTATCCCTCAAATTTTTTGGAGATCTTTGTCAATTTTCCTTGCTAACAATCAACATTCACCAgAgTcAcGgTTTTCTCCATCGACAACAACGACGCCAATACCGCGCCTTTGCACAAAAAAACAATCAGCAGCCTGAGTGGCGAGCTCAGGAGGGGCAAATATGAATAAATGcATTCCgATGATtATcAAcGGcATGATTCAgGAcTTcGATAAcTATGCtTAcAAAGAAGTgAAACTgAATAATGATAATcGAGTAAAAcTcTCgGTtATTACTGAAAGcagcGTcagtAAAAC…
96	GGTACCCGGTTTTGGCGTATGGAGCGCCTGGCATCTGGTCGAAACGACTCTCAAGCAGCAACAGCTCCGCGGTTAGCTTCCCTCTGGCCGGAGCCATTCCGGCCTTATCCCTCAAATTTTTTGGAGATCTTTGTCAATTTTCCTTGCTAACAATCAACATTCACCACATTTATGATTTTCTCCATCGACAACAACGACGCCAATACCGCGCCTTTGCACAAAAAAACAAaaAGttGCCTGAGTGGCGAGCTCAGGAGGGGCAAATATGAATAAATGcATTCCgATGATtATcAAcGGcATGATTCAgGAcTTcGATAAcTATGCtTAcAAAGAAGTgAAACTgAATAATGATAATcGAGTAAAAcTcTCgGTtATTACTGAAAGcagcGTcagtAAAAC…
97	GGTACCCGGTTTTGGCGTATGGAGCGCCTGGCATCTGGTCGAAACGACTCTCAAGCAGCAACAGCTCCGCGGTTAGCTTCCCTCTGGCCGGAGCCATTCCGGCCTTATCCCTCAAATTTTTTGGAGATCTTTGTCAATTTTCCTTGCTAACAATCAACATTCACCACATTTATGATTaatTtCtcCGgCgACAACGACGCCAATACCGCGCCTTTGCACAAAAAAACAATCAGCAGCCTGAGTGGCGAGCTCAGGAGGGGCAAATATGAATAAATGcATTCCgATGATtATcAAcGGcATGATTCAgGAcTTcGATAAcTATGCtTAcAAAGAAGTgAAACTgAATAATGATAATcGAGTAAAAcTcTCgGTtATTACTGAAAGcagcGTcagtAAAAC…
98	GGTACCCGGTTTTGGCGTATGGAGCGCCTGGCATCTGGTCGAAACGACTCTCAAGCAGCAACAGCTCCGCGGTTAGCTTCCCTCTGGCCGGAGCCATTCCGGCCTTATCCCTCAAATTTTTTGGAGATCTTTGTCAATTTTCCTTGCTAACAATCAACATTCACCACATTTATGATTTTCTCCATCGACgACggtGgCGCCAATACCGCGCCTTTGCACAAAAAAACAATCAGCAGCCTGAGTGGCGAGCTCAGGAGGGGCAAATATGAATAAATGcATTCCgATGATtATcAAcGGcATGATTCAgGAcTTcGATAAcTATGCtTAcAAAGAAGTgAAACTgAATAATGATAATcGAGTAAAAcTcTCgGTtATTACTGAAAGcagcGTcagtAAAAC…
99	GGTACCCGGTTTTGGCGTATGGAGCGCCTGGCATCTGGTCGAAACGACTCTCAAGCAGCAACAGCTCCGCGGTTAGCTTCCCTCTGGCCGGAGCCATTCCGGCCTTATCCCTCAAATTTTTTGGAGATCTTTGTCAATTTTCCTTGCTAACAATCAACATTCACCACATTTATGATTTTCaCacaaGcCAACAACGACGCCAATACCGCGCCTTTGCACAAAAAAACAATCAGCAGCCTGAGTGGCGAGCTCAGGAGGGGCAAATATGAATAAATGcATTCCgATGATtATcAAcGGcATGATTCAgGAcTTcGATAAcTATGCtTAcAAAGAAGTgAAACTgAATAATGATAATcGAGTAAAAcTcTCgGTtATTACTGAAAGcagcGTcagtAAAAC…
100	GGTACCCGGTTTTGGCGTATGGAGCGCCTGGCATCTGGTCGAAACGACTCTCAAGCAGCAACAGCTCCGCGGTTAGCTTCCCTCTGGCCGGAGCCATTCCGGCCTTATCCCTCAAATTTTTTaaAacTCTaaGTCAATTTTCCTTGCTAACAATCAACATTCACCACATTTATGATTTTCTCCATCGACAACAACGACGCCAATACCGCGCCTTTGCACAAAAAAACAATCAGCAGCCTGAGTGGCGAGCTCAGGAGGGGCAAATATGAATAAATGcATTCCgATGATtATcAAcGGcATGATTCAgGAcTTcGATAAcTATGCtTAcAAAGAAGTgAAACTgAATAATGATAATcGAGTAAAAcTcTCgGTtATTACTGAAAGcagcGTcagtAAAAC…
101	GGTACCCGGTTTTGGCGTATGGAGCGCCTGGCATCTGGTCGAAACGACTCTCAAGCAGCAACAGCTCCGCGGTTAGCTTCCCTCTGGCCGGAGCCATTCCGGCCTTATCCCTCAAATTTTTTGGAGATCTTTGTCAATTTTCCTTGCTAACAATCAACATTCACCACATTTATGATTTTCTCCATCGACAACAACGACGCCAATACCGCGCCTTaGaAaccAAAAACAATCAGCAGCCTGAGTGGCGAGCTCAGGAGGGGCAAATATGAATAAATGcATTCCgATGATtATcAAcGGcATGATTCAgGAcTTcGATAAcTATGCtTAcAAAGAAGTgAAACTgAATAATGATAATcGAGTAAAAcTcTCgGTtATTACTGAAAGcagcGTcagtAAAAC…
102	GGTACCCGGTTTTGGCGTATGGAGCGCCTGGCATCTGGTCGAAACGACTCTCAAGCAGCAACAGCTCCGCGGTTAGCTTCCCTCTGGCCGGAGCCATTCCGGCCTTATCCCTCAAATTTTTTGGAGATCTTTGTCAATTTTCCTTGCTAACAATCAACATTCACCACATTTATGATTTTCTCCATCGACAACAACGACGCCAATACCGCGCCTTTGCACAAAAAAACAATCAGCAagaTaAaacGtGAGCTCAGGAGGGGCAAATATGAATAAATGTATTCCgATGATtATcAAcGGcATGATTCAAGAcTTcGAcAATTATGCcTATAAAGAgGTgAAACTcAATAATGAcAATcGcGTgAAATTAagcGTgATcACcGAAtcgTCAGTTagcAAAAC…
103	GGTACCCGGTTTTGGCGTATGGAGCGCCTGGCATCTGGTCGAAACGACTCTCAAGCAGCAACAGCTCCGCGGTTAGCTTCCCTCTGGCCGGAGCCATTCCGGCCTTATCCCTCAAATTTTTTGGAGATCTTTGTCAATTTTCCTTGCTAACAATCAACATTCACCACATTTATGATTTTCTCCATCGACAACAACGACGCCAATAtCGatgCcgTGCACAAAAAAACAATCAGCAGCCTGAGTGGCGAGCTCAGGAGGGGCAAATATGAATAAATGTATTCCgATGATtATcAAcGGcATGATTCAAGAcTTcGAcAATTATGCcTATAAAGAgGTgAAACTcAATAATGAcAATcGcGTgAAATTAagcGTgATcACcGAAtcgTCAGTTagcAAAAC…
104	GGTACCCGGTTTTGGCGTATGGAGCGCCTGGCATCTGGTCGAAACGACTCTCAAGCAGCAACAGCTCCGCGGTTAGCTTCCCTCTGGCCGGAGCCATTCCGGCCTTATCCCTCAAATTTTTTGGAGATCTTTGTCAATTTTCCTTGCTAACAATCAACATTCACtcgcTTgATGATTTTCTCCATCGACAACAACGACGCCAATACCGCGCCTTTGCACAAAAAAACAATCAGCAGCCTGAGTGGCGAGCTCAGGAGGGGCAAATATGAATAAATGTATTCCgATGATtATcAAcGGcATGATTCAAGAcTTcGAcAATTATGCcTATAAAGAgGTgAAACTcAATAATGAcAATcGcGTgAAATTAagcGTgATcACcGAAtcgTCAGTTagcAAAAC…
105	GGTACCCGGTTTTGGCGTATGGAGCGCCTGGCATCTGGTCGAAACGACTCTCAAGCAGCAACAGCTCCGCGGTTAGCTTCCCTCTGGCCGGAGCCATTCCGGCCTTATCCCTCAAATTTTTTGGAGATCTTTGTCAATTTTCCTTGCTAACAATCAACATTCACCACATTTATGATTTTCTCCATCGACAACAACGACGCCAATACCGCGCCTTTGCACAAAActAaAATtAGCAGCCTGAGTGGCGAGCTCAGGAGGGGCAAATATGAATAAATGTATTCCgATGATtATcAAcGGcATGATTCAAGAcTTcGAcAATTATGCcTATAAAGAgGTgAAACTcAATAATGAcAATcGcGTgAAATTAagcGTgATcACcGAAtcgTCAGTTagcAAAAC…
106	GGTACCCGGTTTTGGCGTATGGAGCGCCTGGCATCTGGTCGAAACGACTCTCAAGCAGCAACAGCTCCGCGGTTAGCTTCCCTCTGGCCGGAGCCATTCCGGCCTTATCCCTCAAATTTTTTGGAGATCTTTGTCAATTTTCCTTGCTAACAATCAACATTCACCACATTTATtgTacaCTCCATCGACAACAACGACGCCAATACCGCGCCTTTGCACAAAAAAACAATCAGCAGCCTGAGTGGCGAGCTCAGGAGGGGCAAATATGAATAAATGTATTCCgATGATtATcAAcGGcATGATTCAAGAcTTcGAcAATTATGCcTATAAAGAgGTgAAACTcAATAATGAcAATcGcGTgAAATTAagcGTgATcACcGAAtcgTCAGTTagcAAAAC…
107	GGTACCCGGTTTTGGCGTATGGAGCGCCTGGCATCTGGTCGAAACGACTCTCAAGCAGCAACAGCTCCGCGGTTAGCTTCCCTCTGGCCGGAGCCATTCCGGCCTTATCCCTCAAATTTTTTGGAGATCTTTGTCAATTTTCCTTGCTAACAATCAACATTCACCACATTTATGATTTTCTCCATCGACAACAACGACGCCAATACCGCGCCTTTGCACAAAAccACAATgAcCAGCCTGAGTGGCGAGCTCAGGAGGGGCAAATATGAATAAATGTATTCCgATGATtATcAAcGGcATGATTCAAGAcTTcGAcAATTATGCcTATAAAGAgGTgAAACTcAATAATGAcAATcGcGTgAAATTAagcGTgATcACcGAAtcgTCAGTTagcAAAAC…
108	GGTACCCGGTTTTGGCGTATGGAGCGCCTGGCATCTGGTCGAAACGACTCTCAAGCAGCAACAGCTCCGCGGTTAGCTTCCCTCTGGCCGGAGCCATTCCGGCCTTATCCCTCAAATTTTTTGGAGATCTTTGTCAATTTTCCTTGCTAACAATCAACATTCACCAgAgTcAcGgTTTTCTCCATCGACAACAACGACGCCAATACCGCGCCTTTGCACAAAAAAACAATCAGCAGCCTGAGTGGCGAGCTCAGGAGGGGCAAATATGAATAAATGTATTCCgATGATtATcAAcGGcATGATTCAAGAcTTcGAcAATTATGCcTATAAAGAgGTgAAACTcAATAATGAcAATcGcGTgAAATTAagcGTgATcACcGAAtcgTCAGTTagcAAAAC…
109	GGTACCCGGTTTTGGCGTATGGAGCGCCTGGCATCTGGTCGAAACGACTCTCAAGCAGCAACAGCTCCGCGGTTAGCTTCCCTCTGGCCGGAGCCATTCCGGCCTTATCCCTCAAATTTTTTGGAGATCTTTGTCAATTTTCCTTGCTAACAATCAACATTCACCACATTTATGATTTTCTCCATCGACAACAACGACGCCAATACCGCGCCTTTGCACAAAAAAACAAaaAGttGCCTGAGTGGCGAGCTCAGGAGGGGCAAATATGAATAAATGTATTCCgATGATtATcAAcGGcATGATTCAAGAcTTcGAcAATTATGCcTATAAAGAgGTgAAACTcAATAATGAcAATcGcGTgAAATTAagcGTgATcACcGAAtcgTCAGTTagcAAAAC…
110	GGTACCCGGTTTTGGCGTATGGAGCGCCTGGCATCTGGTCGAAACGACTCTCAAGCAGCAACAGCTCCGCGGTTAGCTTCCCTCTGGCCGGAGCCATTCCGGCCTTATCCCTCAAATTTTTTGGAGATCTTTGTCAATTTTCCTTGCTAACAATCAACATTCACCACATTTATGATTaatTtCtcCGgCgACAACGACGCCAATACCGCGCCTTTGCACAAAAAAACAATCAGCAGCCTGAGTGGCGAGCTCAGGAGGGGCAAATATGAATAAATGTATTCCgATGATtATcAAcGGcATGATTCAAGAcTTcGAcAATTATGCcTATAAAGAgGTgAAACTcAATAATGAcAATcGcGTgAAATTAagcGTgATcACcGAAtcgTCAGTTagcAAAAC…
111	GGTACCCGGTTTTGGCGTATGGAGCGCCTGGCATCTGGTCGAAACGACTCTCAAGCAGCAACAGCTCCGCGGTTAGCTTCCCTCTGGCCGGAGCCATTCCGGCCTTATCCCTCAAATTTTTTGGAGATCTTTGTCAATTTTCCTTGCTAACAATCAACATTCACCACATTTATGATTTTCTCCATCGACgACggtGgCGCCAATACCGCGCCTTTGCACAAAAAAACAATCAGCAGCCTGAGTGGCGAGCTCAGGAGGGGCAAATATGAATAAATGTATTCCgATGATtATcAAcGGcATGATTCAAGAcTTcGAcAATTATGCcTATAAAGAgGTgAAACTcAATAATGAcAATcGcGTgAAATTAagcGTgATcACcGAAtcgTCAGTTagcAAAAC…
112	GGTACCCGGTTTTGGCGTATGGAGCGCCTGGCATCTGGTCGAAACGACTCTCAAGCAGCAACAGCTCCGCGGTTAGCTTCCCTCTGGCCGGAGCCATTCCGGCCTTATCCCTCAAATTTTTTGGAGATCTTTGTCAATTTTCCTTGCTAACAATCAACATTCACCACATTTATGATTTTCaCacaaGcCAACAACGACGCCAATACCGCGCCTTTGCACAAAAAAACAATCAGCAGCCTGAGTGGCGAGCTCAGGAGGGGCAAATATGAATAAATGTATTCCgATGATtATcAAcGGcATGATTCAAGAcTTcGAcAATTATGCcTATAAAGAgGTgAAACTcAATAATGAcAATcGcGTgAAATTAagcGTgATcACcGAAtcgTCAGTTagcAAAAC…
113	GGTACCCGGTTTTGGCGTATGGAGCGCCTGGCATCTGGTCGAAACGACTCTCAAGCAGCAACAGCTCCGCGGTTAGCTTCCCTCTGGCCGGAGCCATTCCGGCCTTATCCCTCAAATTTTTTaaAacTCTaaGTCAATTTTCCTTGCTAACAATCAACATTCACCACATTTATGATTTTCTCCATCGACAACAACGACGCCAATACCGCGCCTTTGCACAAAAAAACAATCAGCAGCCTGAGTGGCGAGCTCAGGAGGGGCAAATATGAATAAATGTATTCCgATGATtATcAAcGGcATGATTCAAGAcTTcGAcAATTATGCcTATAAAGAgGTgAAACTcAATAATGAcAATcGcGTgAAATTAagcGTgATcACcGAAtcgTCAGTTagcAAAAC…
114	GGTACCCGGTTTTGGCGTATGGAGCGCCTGGCATCTGGTCGAAACGACTCTCAAGCAGCAACAGCTCCGCGGTTAGCTTCCCTCTGGCCGGAGCCATTCCGGCCTTATCCCTCAAATTTTTTGGAGATCTTTGTCAATTTTCCTTGCTAACAATCAACATTCACCACATTTATGATTTTCTCCATCGACAACAACGACGCCAATACCGCGCCTTaGaAaccAAAAACAATCAGCAGCCTGAGTGGCGAGCTCAGGAGGGGCAAATATGAATAAATGTATTCCgATGATtATcAAcGGcATGATTCAAGAcTTcGAcAATTATGCcTATAAAGAgGTgAAACTcAATAATGAcAATcGcGTgAAATTAagcGTgATcACcGAAtcgTCAGTTagcAAAAC…
115	GGTACCCGGTTTTGGCGTATGGAGCGCCTGGCATCTGGTCGAAACGACTCTCAAGCAGCAACAGCTCCGCGGTTAGCTTCCCTCTGGCCGGAGCCATTCCGGCCTTATCCCTCAAATTTTTTGGAGATCTTTGTCAATTTTCCTTGCTAACAATCAACATTCACCACATTTATGATTTTCTCCATCGACAACAACGACGCCAATACCGCGCCTTTGCACAAAAAAACAATCAGCAagaTaAaacGtGAGCTCAGGAGGGGCAAATATGAATAAATGcATTCCgATGATtATcAAcGGcATGATTCAAGATTTTGAcAATTATGCcTATAAAGAAGTgAAACTcAATAATGAcAAccGtGTgAAAcTtTCaGTgATcACcGAAtcgTCAGTTagcAAAAC…
116	GGTACCCGGTTTTGGCGTATGGAGCGCCTGGCATCTGGTCGAAACGACTCTCAAGCAGCAACAGCTCCGCGGTTAGCTTCCCTCTGGCCGGAGCCATTCCGGCCTTATCCCTCAAATTTTTTGGAGATCTTTGTCAATTTTCCTTGCTAACAATCAACATTCACCACATTTATGATTTTCTCCATCGACAACAACGACGCCAATAtCGatgCcgTGCACAAAAAAACAATCAGCAGCCTGAGTGGCGAGCTCAGGAGGGGCAAATATGAATAAATGcATTCCgATGATtATcAAcGGcATGATTCAAGATTTTGAcAATTATGCcTATAAAGAAGTgAAACTcAATAATGAcAAccGtGTgAAAcTtTCaGTgATcACcGAAtcgTCAGTTagcAAAAC…
117	GGTACCCGGTTTTGGCGTATGGAGCGCCTGGCATCTGGTCGAAACGACTCTCAAGCAGCAACAGCTCCGCGGTTAGCTTCCCTCTGGCCGGAGCCATTCCGGCCTTATCCCTCAAATTTTTTGGAGATCTTTGTCAATTTTCCTTGCTAACAATCAACATTCACtcgcTTgATGATTTTCTCCATCGACAACAACGACGCCAATACCGCGCCTTTGCACAAAAAAACAATCAGCAGCCTGAGTGGCGAGCTCAGGAGGGGCAAATATGAATAAATGcATTCCgATGATtATcAAcGGcATGATTCAAGATTTTGAcAATTATGCcTATAAAGAAGTgAAACTcAATAATGAcAAccGtGTgAAAcTtTCaGTgATcACcGAAtcgTCAGTTagcAAAAC…
118	GGTACCCGGTTTTGGCGTATGGAGCGCCTGGCATCTGGTCGAAACGACTCTCAAGCAGCAACAGCTCCGCGGTTAGCTTCCCTCTGGCCGGAGCCATTCCGGCCTTATCCCTCAAATTTTTTGGAGATCTTTGTCAATTTTCCTTGCTAACAATCAACATTCACCACATTTATGATTTTCTCCATCGACAACAACGACGCCAATACCGCGCCTTTGCACAAAActAaAATtAGCAGCCTGAGTGGCGAGCTCAGGAGGGGCAAATATGAATAAATGcATTCCgATGATtATcAAcGGcATGATTCAAGATTTTGAcAATTATGCcTATAAAGAAGTgAAACTcAATAATGAcAAccGtGTgAAAcTtTCaGTgATcACcGAAtcgTCAGTTagcAAAAC…
119	GGTACCCGGTTTTGGCGTATGGAGCGCCTGGCATCTGGTCGAAACGACTCTCAAGCAGCAACAGCTCCGCGGTTAGCTTCCCTCTGGCCGGAGCCATTCCGGCCTTATCCCTCAAATTTTTTGGAGATCTTTGTCAATTTTCCTTGCTAACAATCAACATTCACCACATTTATtgTacaCTCCATCGACAACAACGACGCCAATACCGCGCCTTTGCACAAAAAAACAATCAGCAGCCTGAGTGGCGAGCTCAGGAGGGGCAAATATGAATAAATGcATTCCgATGATtATcAAcGGcATGATTCAAGATTTTGAcAATTATGCcTATAAAGAAGTgAAACTcAATAATGAcAAccGtGTgAAAcTtTCaGTgATcACcGAAtcgTCAGTTagcAAAAC…
120	GGTACCCGGTTTTGGCGTATGGAGCGCCTGGCATCTGGTCGAAACGACTCTCAAGCAGCAACAGCTCCGCGGTTAGCTTCCCTCTGGCCGGAGCCATTCCGGCCTTATCCCTCAAATTTTTTGGAGATCTTTGTCAATTTTCCTTGCTAACAATCAACATTCACCACATTTATGATTTTCTCCATCGACAACAACGACGCCAATACCGCGCCTTTGCACAAAAccACAATgAcCAGCCTGAGTGGCGAGCTCAGGAGGGGCAAATATGAATAAATGcATTCCgATGATtATcAAcGGcATGATTCAAGATTTTGAcAATTATGCcTATAAAGAAGTgAAACTcAATAATGAcAAccGtGTgAAAcTtTCaGTgATcACcGAAtcgTCAGTTagcAAAAC…
121	GGTACCCGGTTTTGGCGTATGGAGCGCCTGGCATCTGGTCGAAACGACTCTCAAGCAGCAACAGCTCCGCGGTTAGCTTCCCTCTGGCCGGAGCCATTCCGGCCTTATCCCTCAAATTTTTTGGAGATCTTTGTCAATTTTCCTTGCTAACAATCAACATTCACCAgAgTcAcGgTTTTCTCCATCGACAACAACGACGCCAATACCGCGCCTTTGCACAAAAAAACAATCAGCAGCCTGAGTGGCGAGCTCAGGAGGGGCAAATATGAATAAATGcATTCCgATGATtATcAAcGGcATGATTCAAGATTTTGAcAATTATGCcTATAAAGAAGTgAAACTcAATAATGAcAAccGtGTgAAAcTtTCaGTgATcACcGAAtcgTCAGTTagcAAAAC…
122	GGTACCCGGTTTTGGCGTATGGAGCGCCTGGCATCTGGTCGAAACGACTCTCAAGCAGCAACAGCTCCGCGGTTAGCTTCCCTCTGGCCGGAGCCATTCCGGCCTTATCCCTCAAATTTTTTGGAGATCTTTGTCAATTTTCCTTGCTAACAATCAACATTCACCACATTTATGATTTTCTCCATCGACAACAACGACGCCAATACCGCGCCTTTGCACAAAAAAACAAaaAGttGCCTGAGTGGCGAGCTCAGGAGGGGCAAATATGAATAAATGcATTCCgATGATtATcAAcGGcATGATTCAAGATTTTGAcAATTATGCcTATAAAGAAGTgAAACTcAATAATGAcAAccGtGTgAAAcTtTCaGTgATcACcGAAtcgTCAGTTagcAAAAC…
123	GGTACCCGGTTTTGGCGTATGGAGCGCCTGGCATCTGGTCGAAACGACTCTCAAGCAGCAACAGCTCCGCGGTTAGCTTCCCTCTGGCCGGAGCCATTCCGGCCTTATCCCTCAAATTTTTTGGAGATCTTTGTCAATTTTCCTTGCTAACAATCAACATTCACCACATTTATGATTaatTtCtcCGgCgACAACGACGCCAATACCGCGCCTTTGCACAAAAAAACAATCAGCAGCCTGAGTGGCGAGCTCAGGAGGGGCAAATATGAATAAATGcATTCCgATGATtATcAAcGGcATGATTCAAGATTTTGAcAATTATGCcTATAAAGAAGTgAAACTcAATAATGAcAAccGtGTgAAAcTtTCaGTgATcACcGAAtcgTCAGTTagcAAAAC…
124	GGTACCCGGTTTTGGCGTATGGAGCGCCTGGCATCTGGTCGAAACGACTCTCAAGCAGCAACAGCTCCGCGGTTAGCTTCCCTCTGGCCGGAGCCATTCCGGCCTTATCCCTCAAATTTTTTGGAGATCTTTGTCAATTTTCCTTGCTAACAATCAACATTCACCACATTTATGATTTTCTCCATCGACgACggtGgCGCCAATACCGCGCCTTTGCACAAAAAAACAATCAGCAGCCTGAGTGGCGAGCTCAGGAGGGGCAAATATGAATAAATGcATTCCgATGATtATcAAcGGcATGATTCAAGATTTTGAcAATTATGCcTATAAAGAAGTgAAACTcAATAATGAcAAccGtGTgAAAcTtTCaGTgATcACcGAAtcgTCAGTTagcAAAAC…
125	GGTACCCGGTTTTGGCGTATGGAGCGCCTGGCATCTGGTCGAAACGACTCTCAAGCAGCAACAGCTCCGCGGTTAGCTTCCCTCTGGCCGGAGCCATTCCGGCCTTATCCCTCAAATTTTTTGGAGATCTTTGTCAATTTTCCTTGCTAACAATCAACATTCACCACATTTATGATTTTCaCacaaGcCAACAACGACGCCAATACCGCGCCTTTGCACAAAAAAACAATCAGCAGCCTGAGTGGCGAGCTCAGGAGGGGCAAATATGAATAAATGcATTCCgATGATtATcAAcGGcATGATTCAAGATTTTGAcAATTATGCcTATAAAGAAGTgAAACTcAATAATGAcAAccGtGTgAAAcTtTCaGTgATcACcGAAtcgTCAGTTagcAAAAC…
126	GGTACCCGGTTTTGGCGTATGGAGCGCCTGGCATCTGGTCGAAACGACTCTCAAGCAGCAACAGCTCCGCGGTTAGCTTCCCTCTGGCCGGAGCCATTCCGGCCTTATCCCTCAAATTTTTTaaAacTCTaaGTCAATTTTCCTTGCTAACAATCAACATTCACCACATTTATGATTTTCTCCATCGACAACAACGACGCCAATACCGCGCCTTTGCACAAAAAAACAATCAGCAGCCTGAGTGGCGAGCTCAGGAGGGGCAAATATGAATAAATGcATTCCgATGATtATcAAcGGcATGATTCAAGATTTTGAcAATTATGCcTATAAAGAAGTgAAACTcAATAATGAcAAccGtGTgAAAcTtTCaGTgATcACcGAAtcgTCAGTTagcAAAAC…
127	GGTACCCGGTTTTGGCGTATGGAGCGCCTGGCATCTGGTCGAAACGACTCTCAAGCAGCAACAGCTCCGCGGTTAGCTTCCCTCTGGCCGGAGCCATTCCGGCCTTATCCCTCAAATTTTTTGGAGATCTTTGTCAATTTTCCTTGCTAACAATCAACATTCACCACATTTATGATTTTCTCCATCGACAACAACGACGCCAATACCGCGCCTTaGaAaccAAAAACAATCAGCAGCCTGAGTGGCGAGCTCAGGAGGGGCAAATATGAATAAATGcATTCCgATGATtATcAAcGGcATGATTCAAGATTTTGAcAATTATGCcTATAAAGAAGTgAAACTcAATAATGAcAAccGtGTgAAAcTtTCaGTgATcACcGAAtcgTCAGTTagcAAAAC…
128	GGTACCCGGTTTTGGCGTATGGAGCGCCTGGCATCTGGTCGAAACGACTCTCAAGCAGCAACAGCTCCGCGGTTAGCTTCCCTCTGGCCGGAGCCATTCCGGCCTTATCCCTCAAATTTTTTGGAGATCTTTGTCAATTTTCCTTGCTAACAATCAACATTCACCACATTTATGATTTTCTCCATCGACAACAACGACGCCAATACCGCGCCTTTGCACAAAAAAACAATCAGCAagaTaAaacGtGAGCTCAGGAGGGGCAAATATGAATAAATGTATTCCAATGATtATTAATGGcATGATcCAgGATTTTGATAAcTATGCATATAAgGAAGTgAAACTcAATAATGAcAAccGtGTgAAAcTtTCaGTgATcACcGAAtcgTCAGTTTCtAAgAC…
129	GGTACCCGGTTTTGGCGTATGGAGCGCCTGGCATCTGGTCGAAACGACTCTCAAGCAGCAACAGCTCCGCGGTTAGCTTCCCTCTGGCCGGAGCCATTCCGGCCTTATCCCTCAAATTTTTTGGAGATCTTTGTCAATTTTCCTTGCTAACAATCAACATTCACCACATTTATGATTTTCTCCATCGACAACAACGACGCCAATAtCGatgCcgTGCACAAAAAAACAATCAGCAGCCTGAGTGGCGAGCTCAGGAGGGGCAAATATGAATAAATGTATTCCAATGATtATTAATGGcATGATcCAgGATTTTGATAAcTATGCATATAAgGAAGTgAAACTcAATAATGAcAAccGtGTgAAAcTtTCaGTgATcACcGAAtcgTCAGTTTCtAAgAC…
130	GGTACCCGGTTTTGGCGTATGGAGCGCCTGGCATCTGGTCGAAACGACTCTCAAGCAGCAACAGCTCCGCGGTTAGCTTCCCTCTGGCCGGAGCCATTCCGGCCTTATCCCTCAAATTTTTTGGAGATCTTTGTCAATTTTCCTTGCTAACAATCAACATTCACtcgcTTgATGATTTTCTCCATCGACAACAACGACGCCAATACCGCGCCTTTGCACAAAAAAACAATCAGCAGCCTGAGTGGCGAGCTCAGGAGGGGCAAATATGAATAAATGTATTCCAATGATtATTAATGGcATGATcCAgGATTTTGATAAcTATGCATATAAgGAAGTgAAACTcAATAATGAcAAccGtGTgAAAcTtTCaGTgATcACcGAAtcgTCAGTTTCtAAgAC…
131	GGTACCCGGTTTTGGCGTATGGAGCGCCTGGCATCTGGTCGAAACGACTCTCAAGCAGCAACAGCTCCGCGGTTAGCTTCCCTCTGGCCGGAGCCATTCCGGCCTTATCCCTCAAATTTTTTGGAGATCTTTGTCAATTTTCCTTGCTAACAATCAACATTCACCACATTTATGATTTTCTCCATCGACAACAACGACGCCAATACCGCGCCTTTGCACAAAActAaAATtAGCAGCCTGAGTGGCGAGCTCAGGAGGGGCAAATATGAATAAATGTATTCCAATGATtATTAATGGcATGATcCAgGATTTTGATAAcTATGCATATAAgGAAGTgAAACTcAATAATGAcAAccGtGTgAAAcTtTCaGTgATcACcGAAtcgTCAGTTTCtAAgAC…
132	GGTACCCGGTTTTGGCGTATGGAGCGCCTGGCATCTGGTCGAAACGACTCTCAAGCAGCAACAGCTCCGCGGTTAGCTTCCCTCTGGCCGGAGCCATTCCGGCCTTATCCCTCAAATTTTTTGGAGATCTTTGTCAATTTTCCTTGCTAACAATCAACATTCACCACATTTATtgTacaCTCCATCGACAACAACGACGCCAATACCGCGCCTTTGCACAAAAAAACAATCAGCAGCCTGAGTGGCGAGCTCAGGAGGGGCAAATATGAATAAATGTATTCCAATGATtATTAATGGcATGATcCAgGATTTTGATAAcTATGCATATAAgGAAGTgAAACTcAATAATGAcAAccGtGTgAAAcTtTCaGTgATcACcGAAtcgTCAGTTTCtAAgAC…
133	GGTACCCGGTTTTGGCGTATGGAGCGCCTGGCATCTGGTCGAAACGACTCTCAAGCAGCAACAGCTCCGCGGTTAGCTTCCCTCTGGCCGGAGCCATTCCGGCCTTATCCCTCAAATTTTTTGGAGATCTTTGTCAATTTTCCTTGCTAACAATCAACATTCACCACATTTATGATTTTCTCCATCGACAACAACGACGCCAATACCGCGCCTTTGCACAAAAccACAATgAcCAGCCTGAGTGGCGAGCTCAGGAGGGGCAAATATGAATAAATGTATTCCAATGATtATTAATGGcATGATcCAgGATTTTGATAAcTATGCATATAAgGAAGTgAAACTcAATAATGAcAAccGtGTgAAAcTtTCaGTgATcACcGAAtcgTCAGTTTCtAAgAC…
134	GGTACCCGGTTTTGGCGTATGGAGCGCCTGGCATCTGGTCGAAACGACTCTCAAGCAGCAACAGCTCCGCGGTTAGCTTCCCTCTGGCCGGAGCCATTCCGGCCTTATCCCTCAAATTTTTTGGAGATCTTTGTCAATTTTCCTTGCTAACAATCAACATTCACCAgAgTcAcGgTTTTCTCCATCGACAACAACGACGCCAATACCGCGCCTTTGCACAAAAAAACAATCAGCAGCCTGAGTGGCGAGCTCAGGAGGGGCAAATATGAATAAATGTATTCCAATGATtATTAATGGcATGATcCAgGATTTTGATAAcTATGCATATAAgGAAGTgAAACTcAATAATGAcAAccGtGTgAAAcTtTCaGTgATcACcGAAtcgTCAGTTTCtAAgAC…
135	GGTACCCGGTTTTGGCGTATGGAGCGCCTGGCATCTGGTCGAAACGACTCTCAAGCAGCAACAGCTCCGCGGTTAGCTTCCCTCTGGCCGGAGCCATTCCGGCCTTATCCCTCAAATTTTTTGGAGATCTTTGTCAATTTTCCTTGCTAACAATCAACATTCACCACATTTATGATTTTCTCCATCGACAACAACGACGCCAATACCGCGCCTTTGCACAAAAAAACAAaaAGttGCCTGAGTGGCGAGCTCAGGAGGGGCAAATATGAATAAATGTATTCCAATGATtATTAATGGcATGATcCAgGATTTTGATAAcTATGCATATAAgGAAGTgAAACTcAATAATGAcAAccGtGTgAAAcTtTCaGTgATcACcGAAtcgTCAGTTTCtAAgAC…
136	GGTACCCGGTTTTGGCGTATGGAGCGCCTGGCATCTGGTCGAAACGACTCTCAAGCAGCAACAGCTCCGCGGTTAGCTTCCCTCTGGCCGGAGCCATTCCGGCCTTATCCCTCAAATTTTTTGGAGATCTTTGTCAATTTTCCTTGCTAACAATCAACATTCACCACATTTATGATTaatTtCtcCGgCgACAACGACGCCAATACCGCGCCTTTGCACAAAAAAACAATCAGCAGCCTGAGTGGCGAGCTCAGGAGGGGCAAATATGAATAAATGTATTCCAATGATtATTAATGGcATGATcCAgGATTTTGATAAcTATGCATATAAgGAAGTgAAACTcAATAATGAcAAccGtGTgAAAcTtTCaGTgATcACcGAAtcgTCAGTTTCtAAgAC…
137	GGTACCCGGTTTTGGCGTATGGAGCGCCTGGCATCTGGTCGAAACGACTCTCAAGCAGCAACAGCTCCGCGGTTAGCTTCCCTCTGGCCGGAGCCATTCCGGCCTTATCCCTCAAATTTTTTGGAGATCTTTGTCAATTTTCCTTGCTAACAATCAACATTCACCACATTTATGATTTTCTCCATCGACgACggtGgCGCCAATACCGCGCCTTTGCACAAAAAAACAATCAGCAGCCTGAGTGGCGAGCTCAGGAGGGGCAAATATGAATAAATGTATTCCAATGATtATTAATGGcATGATcCAgGATTTTGATAAcTATGCATATAAgGAAGTgAAACTcAATAATGAcAAccGtGTgAAAcTtTCaGTgATcACcGAAtcgTCAGTTTCtAAgAC…
138	GGTACCCGGTTTTGGCGTATGGAGCGCCTGGCATCTGGTCGAAACGACTCTCAAGCAGCAACAGCTCCGCGGTTAGCTTCCCTCTGGCCGGAGCCATTCCGGCCTTATCCCTCAAATTTTTTGGAGATCTTTGTCAATTTTCCTTGCTAACAATCAACATTCACCACATTTATGATTTTCaCacaaGcCAACAACGACGCCAATACCGCGCCTTTGCACAAAAAAACAATCAGCAGCCTGAGTGGCGAGCTCAGGAGGGGCAAATATGAATAAATGTATTCCAATGATtATTAATGGcATGATcCAgGATTTTGATAAcTATGCATATAAgGAAGTgAAACTcAATAATGAcAAccGtGTgAAAcTtTCaGTgATcACcGAAtcgTCAGTTTCtAAgAC…
139	GGTACCCGGTTTTGGCGTATGGAGCGCCTGGCATCTGGTCGAAACGACTCTCAAGCAGCAACAGCTCCGCGGTTAGCTTCCCTCTGGCCGGAGCCATTCCGGCCTTATCCCTCAAATTTTTTaaAacTCTaaGTCAATTTTCCTTGCTAACAATCAACATTCACCACATTTATGATTTTCTCCATCGACAACAACGACGCCAATACCGCGCCTTTGCACAAAAAAACAATCAGCAGCCTGAGTGGCGAGCTCAGGAGGGGCAAATATGAATAAATGTATTCCAATGATtATTAATGGcATGATcCAgGATTTTGATAAcTATGCATATAAgGAAGTgAAACTcAATAATGAcAAccGtGTgAAAcTtTCaGTgATcACcGAAtcgTCAGTTTCtAAgAC…
140	GGTACCCGGTTTTGGCGTATGGAGCGCCTGGCATCTGGTCGAAACGACTCTCAAGCAGCAACAGCTCCGCGGTTAGCTTCCCTCTGGCCGGAGCCATTCCGGCCTTATCCCTCAAATTTTTTGGAGATCTTTGTCAATTTTCCTTGCTAACAATCAACATTCACCACATTTATGATTTTCTCCATCGACAACAACGACGCCAATACCGCGCCTTaGaAaccAAAAACAATCAGCAGCCTGAGTGGCGAGCTCAGGAGGGGCAAATATGAATAAATGTATTCCAATGATtATTAATGGcATGATcCAgGATTTTGATAAcTATGCATATAAgGAAGTgAAACTcAATAATGAcAAccGtGTgAAAcTtTCaGTgATcACcGAAtcgTCAGTTTCtAAgAC…
141	GGTACCCGGTTTTGGCGTATGGAGCGCCTGGCATCTGGTCGAAACGACTCTCAAGCAGCAACAGCTCCGCGGTTAGCTTCCCTCTGGCCGGAGCCATTCCGGCCTTATCCCTCAAATTTTTTGGAGATCTTTGTCAATTTTCCTTGCTAACAATCAACATTCACCACATTTATGATTTTCTCCATCGACAACAACGACGCCAATACCGCGCCTTTGCACAAAAAAACAATCAGCAagaTaAaacGtGAGCTCAGGAGGGGCAAATATGAATAAATGcATaCCAATGATtATcAAcGGcATGATcCAgGAcTTcGATAAcTATGCcTATAAAGAAGTcAAACTAAATAATGATAATcGAGTAAAATTgagTGTgATcACcGAAAGcagcGTaagcAAAAC…
142	GGTACCCGGTTTTGGCGTATGGAGCGCCTGGCATCTGGTCGAAACGACTCTCAAGCAGCAACAGCTCCGCGGTTAGCTTCCCTCTGGCCGGAGCCATTCCGGCCTTATCCCTCAAATTTTTTGGAGATCTTTGTCAATTTTCCTTGCTAACAATCAACATTCACCACATTTATGATTTTCTCCATCGACAACAACGACGCCAATAtCGatgCcgTGCACAAAAAAACAATCAGCAGCCTGAGTGGCGAGCTCAGGAGGGGCAAATATGAATAAATGcATaCCAATGATtATcAAcGGcATGATcCAgGAcTTcGATAAcTATGCcTATAAAGAAGTcAAACTAAATAATGATAATcGAGTAAAATTgagTGTgATcACcGAAAGcagcGTaagcAAAAC…
143	GGTACCCGGTTTTGGCGTATGGAGCGCCTGGCATCTGGTCGAAACGACTCTCAAGCAGCAACAGCTCCGCGGTTAGCTTCCCTCTGGCCGGAGCCATTCCGGCCTTATCCCTCAAATTTTTTGGAGATCTTTGTCAATTTTCCTTGCTAACAATCAACATTCACtcgcTTgATGATTTTCTCCATCGACAACAACGACGCCAATACCGCGCCTTTGCACAAAAAAACAATCAGCAGCCTGAGTGGCGAGCTCAGGAGGGGCAAATATGAATAAATGcATaCCAATGATtATcAAcGGcATGATcCAgGAcTTcGATAAcTATGCcTATAAAGAAGTcAAACTAAATAATGATAATcGAGTAAAATTgagTGTgATcACcGAAAGcagcGTaagcAAAAC…
144	GGTACCCGGTTTTGGCGTATGGAGCGCCTGGCATCTGGTCGAAACGACTCTCAAGCAGCAACAGCTCCGCGGTTAGCTTCCCTCTGGCCGGAGCCATTCCGGCCTTATCCCTCAAATTTTTTGGAGATCTTTGTCAATTTTCCTTGCTAACAATCAACATTCACCACATTTATGATTTTCTCCATCGACAACAACGACGCCAATACCGCGCCTTTGCACAAAActAaAATtAGCAGCCTGAGTGGCGAGCTCAGGAGGGGCAAATATGAATAAATGcATaCCAATGATtATcAAcGGcATGATcCAgGAcTTcGATAAcTATGCcTATAAAGAAGTcAAACTAAATAATGATAATcGAGTAAAATTgagTGTgATcACcGAAAGcagcGTaagcAAAAC…
145	GGTACCCGGTTTTGGCGTATGGAGCGCCTGGCATCTGGTCGAAACGACTCTCAAGCAGCAACAGCTCCGCGGTTAGCTTCCCTCTGGCCGGAGCCATTCCGGCCTTATCCCTCAAATTTTTTGGAGATCTTTGTCAATTTTCCTTGCTAACAATCAACATTCACCACATTTATtgTacaCTCCATCGACAACAACGACGCCAATACCGCGCCTTTGCACAAAAAAACAATCAGCAGCCTGAGTGGCGAGCTCAGGAGGGGCAAATATGAATAAATGcATaCCAATGATtATcAAcGGcATGATcCAgGAcTTcGATAAcTATGCcTATAAAGAAGTcAAACTAAATAATGATAATcGAGTAAAATTgagTGTgATcACcGAAAGcagcGTaagcAAAAC…
146	GGTACCCGGTTTTGGCGTATGGAGCGCCTGGCATCTGGTCGAAACGACTCTCAAGCAGCAACAGCTCCGCGGTTAGCTTCCCTCTGGCCGGAGCCATTCCGGCCTTATCCCTCAAATTTTTTGGAGATCTTTGTCAATTTTCCTTGCTAACAATCAACATTCACCACATTTATGATTTTCTCCATCGACAACAACGACGCCAATACCGCGCCTTTGCACAAAAccACAATgAcCAGCCTGAGTGGCGAGCTCAGGAGGGGCAAATATGAATAAATGcATaCCAATGATtATcAAcGGcATGATcCAgGAcTTcGATAAcTATGCcTATAAAGAAGTcAAACTAAATAATGATAATcGAGTAAAATTgagTGTgATcACcGAAAGcagcGTaagcAAAAC…
147	GGTACCCGGTTTTGGCGTATGGAGCGCCTGGCATCTGGTCGAAACGACTCTCAAGCAGCAACAGCTCCGCGGTTAGCTTCCCTCTGGCCGGAGCCATTCCGGCCTTATCCCTCAAATTTTTTGGAGATCTTTGTCAATTTTCCTTGCTAACAATCAACATTCACCAgAgTcAcGgTTTTCTCCATCGACAACAACGACGCCAATACCGCGCCTTTGCACAAAAAAACAATCAGCAGCCTGAGTGGCGAGCTCAGGAGGGGCAAATATGAATAAATGcATaCCAATGATtATcAAcGGcATGATcCAgGAcTTcGATAAcTATGCcTATAAAGAAGTcAAACTAAATAATGATAATcGAGTAAAATTgagTGTgATcACcGAAAGcagcGTaagcAAAAC…
148	GGTACCCGGTTTTGGCGTATGGAGCGCCTGGCATCTGGTCGAAACGACTCTCAAGCAGCAACAGCTCCGCGGTTAGCTTCCCTCTGGCCGGAGCCATTCCGGCCTTATCCCTCAAATTTTTTGGAGATCTTTGTCAATTTTCCTTGCTAACAATCAACATTCACCACATTTATGATTTTCTCCATCGACAACAACGACGCCAATACCGCGCCTTTGCACAAAAAAACAAaaAGttGCCTGAGTGGCGAGCTCAGGAGGGGCAAATATGAATAAATGcATaCCAATGATtATcAAcGGcATGATcCAgGAcTTcGATAAcTATGCcTATAAAGAAGTcAAACTAAATAATGATAATcGAGTAAAATTgagTGTgATcACcGAAAGcagcGTaagcAAAAC…
149	GGTACCCGGTTTTGGCGTATGGAGCGCCTGGCATCTGGTCGAAACGACTCTCAAGCAGCAACAGCTCCGCGGTTAGCTTCCCTCTGGCCGGAGCCATTCCGGCCTTATCCCTCAAATTTTTTGGAGATCTTTGTCAATTTTCCTTGCTAACAATCAACATTCACCACATTTATGATTaatTtCtcCGgCgACAACGACGCCAATACCGCGCCTTTGCACAAAAAAACAATCAGCAGCCTGAGTGGCGAGCTCAGGAGGGGCAAATATGAATAAATGcATaCCAATGATtATcAAcGGcATGATcCAgGAcTTcGATAAcTATGCcTATAAAGAAGTcAAACTAAATAATGATAATcGAGTAAAATTgagTGTgATcACcGAAAGcagcGTaagcAAAAC…
150	GGTACCCGGTTTTGGCGTATGGAGCGCCTGGCATCTGGTCGAAACGACTCTCAAGCAGCAACAGCTCCGCGGTTAGCTTCCCTCTGGCCGGAGCCATTCCGGCCTTATCCCTCAAATTTTTTGGAGATCTTTGTCAATTTTCCTTGCTAACAATCAACATTCACCACATTTATGATTTTCTCCATCGACgACggtGgCGCCAATACCGCGCCTTTGCACAAAAAAACAATCAGCAGCCTGAGTGGCGAGCTCAGGAGGGGCAAATATGAATAAATGcATaCCAATGATtATcAAcGGcATGATcCAgGAcTTcGATAAcTATGCcTATAAAGAAGTcAAACTAAATAATGATAATcGAGTAAAATTgagTGTgATcACcGAAAGcagcGTaagcAAAAC…
151	GGTACCCGGTTTTGGCGTATGGAGCGCCTGGCATCTGGTCGAAACGACTCTCAAGCAGCAACAGCTCCGCGGTTAGCTTCCCTCTGGCCGGAGCCATTCCGGCCTTATCCCTCAAATTTTTTGGAGATCTTTGTCAATTTTCCTTGCTAACAATCAACATTCACCACATTTATGATTTTCaCacaaGcCAACAACGACGCCAATACCGCGCCTTTGCACAAAAAAACAATCAGCAGCCTGAGTGGCGAGCTCAGGAGGGGCAAATATGAATAAATGcATaCCAATGATtATcAAcGGcATGATcCAgGAcTTcGATAAcTATGCcTATAAAGAAGTcAAACTAAATAATGATAATcGAGTAAAATTgagTGTgATcACcGAAAGcagcGTaagcAAAAC…
152	GGTACCCGGTTTTGGCGTATGGAGCGCCTGGCATCTGGTCGAAACGACTCTCAAGCAGCAACAGCTCCGCGGTTAGCTTCCCTCTGGCCGGAGCCATTCCGGCCTTATCCCTCAAATTTTTTaaAacTCTaaGTCAATTTTCCTTGCTAACAATCAACATTCACCACATTTATGATTTTCTCCATCGACAACAACGACGCCAATACCGCGCCTTTGCACAAAAAAACAATCAGCAGCCTGAGTGGCGAGCTCAGGAGGGGCAAATATGAATAAATGcATaCCAATGATtATcAAcGGcATGATcCAgGAcTTcGATAAcTATGCcTATAAAGAAGTcAAACTAAATAATGATAATcGAGTAAAATTgagTGTgATcACcGAAAGcagcGTaagcAAAAC…
153	GGTACCCGGTTTTGGCGTATGGAGCGCCTGGCATCTGGTCGAAACGACTCTCAAGCAGCAACAGCTCCGCGGTTAGCTTCCCTCTGGCCGGAGCCATTCCGGCCTTATCCCTCAAATTTTTTGGAGATCTTTGTCAATTTTCCTTGCTAACAATCAACATTCACCACATTTATGATTTTCTCCATCGACAACAACGACGCCAATACCGCGCCTTaGaAaccAAAAACAATCAGCAGCCTGAGTGGCGAGCTCAGGAGGGGCAAATATGAATAAATGcATaCCAATGATtATcAAcGGcATGATcCAgGAcTTcGATAAcTATGCcTATAAAGAAGTcAAACTAAATAATGATAATcGAGTAAAATTgagTGTgATcACcGAAAGcagcGTaagcAAAAC…
154	GGTACCCGGTTTTGGCGTATGGAGCGCCTGGCATCTGGTCGAAACGACTCTCAAGCAGCAACAGCTCCGCGGTTAGCTTCCCTCTGGCCGGAGCCATTCCGGCCTTATCCCTCAAATTTTTTGGAGATCTTTGTCAATTTTCCTTGCTAACAATCAACATTCACCACATTTATGATTTTCTCCATCGACAACAACGACGCCAATACCGCGCCTTTGCACAAAAAAACAATCAGCAagaTaAaacGtGAGCTCAGGAGGGGCAAATATGAATAAATGcATTCCgATGATtATcAAcGGcATGATTCAgGATTTTGAcAAcTAcGCcTATAAAGAgGTaAAgCTgAATAAcGATAAccGtGTAAAATTgagTGTgATcACcGAAAGcagcGTaagcAAAAC…
155	GGTACCCGGTTTTGGCGTATGGAGCGCCTGGCATCTGGTCGAAACGACTCTCAAGCAGCAACAGCTCCGCGGTTAGCTTCCCTCTGGCCGGAGCCATTCCGGCCTTATCCCTCAAATTTTTTGGAGATCTTTGTCAATTTTCCTTGCTAACAATCAACATTCACCACATTTATGATTTTCTCCATCGACAACAACGACGCCAATAtCGatgCcgTGCACAAAAAAACAATCAGCAGCCTGAGTGGCGAGCTCAGGAGGGGCAAATATGAATAAATGcATTCCgATGATtATcAAcGGcATGATTCAgGATTTTGAcAAcTAcGCcTATAAAGAgGTaAAgCTgAATAAcGATAAccGtGTAAAATTgagTGTgATcACcGAAAGcagcGTaagcAAAAC…
156	GGTACCCGGTTTTGGCGTATGGAGCGCCTGGCATCTGGTCGAAACGACTCTCAAGCAGCAACAGCTCCGCGGTTAGCTTCCCTCTGGCCGGAGCCATTCCGGCCTTATCCCTCAAATTTTTTGGAGATCTTTGTCAATTTTCCTTGCTAACAATCAACATTCACtcgcTTgATGATTTTCTCCATCGACAACAACGACGCCAATACCGCGCCTTTGCACAAAAAAACAATCAGCAGCCTGAGTGGCGAGCTCAGGAGGGGCAAATATGAATAAATGcATTCCgATGATtATcAAcGGcATGATTCAgGATTTTGAcAAcTAcGCcTATAAAGAgGTaAAgCTgAATAAcGATAAccGtGTAAAATTgagTGTgATcACcGAAAGcagcGTaagcAAAAC…
157	GGTACCCGGTTTTGGCGTATGGAGCGCCTGGCATCTGGTCGAAACGACTCTCAAGCAGCAACAGCTCCGCGGTTAGCTTCCCTCTGGCCGGAGCCATTCCGGCCTTATCCCTCAAATTTTTTGGAGATCTTTGTCAATTTTCCTTGCTAACAATCAACATTCACCACATTTATGATTTTCTCCATCGACAACAACGACGCCAATACCGCGCCTTTGCACAAAActAaAATtAGCAGCCTGAGTGGCGAGCTCAGGAGGGGCAAATATGAATAAATGcATTCCgATGATtATcAAcGGcATGATTCAgGATTTTGAcAAcTAcGCcTATAAAGAgGTaAAgCTgAATAAcGATAAccGtGTAAAATTgagTGTgATcACcGAAAGcagcGTaagcAAAAC…
158	GGTACCCGGTTTTGGCGTATGGAGCGCCTGGCATCTGGTCGAAACGACTCTCAAGCAGCAACAGCTCCGCGGTTAGCTTCCCTCTGGCCGGAGCCATTCCGGCCTTATCCCTCAAATTTTTTGGAGATCTTTGTCAATTTTCCTTGCTAACAATCAACATTCACCACATTTATtgTacaCTCCATCGACAACAACGACGCCAATACCGCGCCTTTGCACAAAAAAACAATCAGCAGCCTGAGTGGCGAGCTCAGGAGGGGCAAATATGAATAAATGcATTCCgATGATtATcAAcGGcATGATTCAgGATTTTGAcAAcTAcGCcTATAAAGAgGTaAAgCTgAATAAcGATAAccGtGTAAAATTgagTGTgATcACcGAAAGcagcGTaagcAAAAC…
159	GGTACCCGGTTTTGGCGTATGGAGCGCCTGGCATCTGGTCGAAACGACTCTCAAGCAGCAACAGCTCCGCGGTTAGCTTCCCTCTGGCCGGAGCCATTCCGGCCTTATCCCTCAAATTTTTTGGAGATCTTTGTCAATTTTCCTTGCTAACAATCAACATTCACCACATTTATGATTTTCTCCATCGACAACAACGACGCCAATACCGCGCCTTTGCACAAAAccACAATgAcCAGCCTGAGTGGCGAGCTCAGGAGGGGCAAATATGAATAAATGcATTCCgATGATtATcAAcGGcATGATTCAgGATTTTGAcAAcTAcGCcTATAAAGAgGTaAAgCTgAATAAcGATAAccGtGTAAAATTgagTGTgATcACcGAAAGcagcGTaagcAAAAC…
160	GGTACCCGGTTTTGGCGTATGGAGCGCCTGGCATCTGGTCGAAACGACTCTCAAGCAGCAACAGCTCCGCGGTTAGCTTCCCTCTGGCCGGAGCCATTCCGGCCTTATCCCTCAAATTTTTTGGAGATCTTTGTCAATTTTCCTTGCTAACAATCAACATTCACCAgAgTcAcGgTTTTCTCCATCGACAACAACGACGCCAATACCGCGCCTTTGCACAAAAAAACAATCAGCAGCCTGAGTGGCGAGCTCAGGAGGGGCAAATATGAATAAATGcATTCCgATGATtATcAAcGGcATGATTCAgGATTTTGAcAAcTAcGCcTATAAAGAgGTaAAgCTgAATAAcGATAAccGtGTAAAATTgagTGTgATcACcGAAAGcagcGTaagcAAAAC…
161	GGTACCCGGTTTTGGCGTATGGAGCGCCTGGCATCTGGTCGAAACGACTCTCAAGCAGCAACAGCTCCGCGGTTAGCTTCCCTCTGGCCGGAGCCATTCCGGCCTTATCCCTCAAATTTTTTGGAGATCTTTGTCAATTTTCCTTGCTAACAATCAACATTCACCACATTTATGATTTTCTCCATCGACAACAACGACGCCAATACCGCGCCTTTGCACAAAAAAACAAaaAGttGCCTGAGTGGCGAGCTCAGGAGGGGCAAATATGAATAAATGcATTCCgATGATtATcAAcGGcATGATTCAgGATTTTGAcAAcTAcGCcTATAAAGAgGTaAAgCTgAATAAcGATAAccGtGTAAAATTgagTGTgATcACcGAAAGcagcGTaagcAAAAC…
162	GGTACCCGGTTTTGGCGTATGGAGCGCCTGGCATCTGGTCGAAACGACTCTCAAGCAGCAACAGCTCCGCGGTTAGCTTCCCTCTGGCCGGAGCCATTCCGGCCTTATCCCTCAAATTTTTTGGAGATCTTTGTCAATTTTCCTTGCTAACAATCAACATTCACCACATTTATGATTaatTtCtcCGgCgACAACGACGCCAATACCGCGCCTTTGCACAAAAAAACAATCAGCAGCCTGAGTGGCGAGCTCAGGAGGGGCAAATATGAATAAATGcATTCCgATGATtATcAAcGGcATGATTCAgGATTTTGAcAAcTAcGCcTATAAAGAgGTaAAgCTgAATAAcGATAAccGtGTAAAATTgagTGTgATcACcGAAAGcagcGTaagcAAAAC…
163	GGTACCCGGTTTTGGCGTATGGAGCGCCTGGCATCTGGTCGAAACGACTCTCAAGCAGCAACAGCTCCGCGGTTAGCTTCCCTCTGGCCGGAGCCATTCCGGCCTTATCCCTCAAATTTTTTGGAGATCTTTGTCAATTTTCCTTGCTAACAATCAACATTCACCACATTTATGATTTTCTCCATCGACgACggtGgCGCCAATACCGCGCCTTTGCACAAAAAAACAATCAGCAGCCTGAGTGGCGAGCTCAGGAGGGGCAAATATGAATAAATGcATTCCgATGATtATcAAcGGcATGATTCAgGATTTTGAcAAcTAcGCcTATAAAGAgGTaAAgCTgAATAAcGATAAccGtGTAAAATTgagTGTgATcACcGAAAGcagcGTaagcAAAAC…
164	GGTACCCGGTTTTGGCGTATGGAGCGCCTGGCATCTGGTCGAAACGACTCTCAAGCAGCAACAGCTCCGCGGTTAGCTTCCCTCTGGCCGGAGCCATTCCGGCCTTATCCCTCAAATTTTTTGGAGATCTTTGTCAATTTTCCTTGCTAACAATCAACATTCACCACATTTATGATTTTCaCacaaGcCAACAACGACGCCAATACCGCGCCTTTGCACAAAAAAACAATCAGCAGCCTGAGTGGCGAGCTCAGGAGGGGCAAATATGAATAAATGcATTCCgATGATtATcAAcGGcATGATTCAgGATTTTGAcAAcTAcGCcTATAAAGAgGTaAAgCTgAATAAcGATAAccGtGTAAAATTgagTGTgATcACcGAAAGcagcGTaagcAAAAC…
165	GGTACCCGGTTTTGGCGTATGGAGCGCCTGGCATCTGGTCGAAACGACTCTCAAGCAGCAACAGCTCCGCGGTTAGCTTCCCTCTGGCCGGAGCCATTCCGGCCTTATCCCTCAAATTTTTTaaAacTCTaaGTCAATTTTCCTTGCTAACAATCAACATTCACCACATTTATGATTTTCTCCATCGACAACAACGACGCCAATACCGCGCCTTTGCACAAAAAAACAATCAGCAGCCTGAGTGGCGAGCTCAGGAGGGGCAAATATGAATAAATGcATTCCgATGATtATcAAcGGcATGATTCAgGATTTTGAcAAcTAcGCcTATAAAGAgGTaAAgCTgAATAAcGATAAccGtGTAAAATTgagTGTgATcACcGAAAGcagcGTaagcAAAAC…
166	GGTACCCGGTTTTGGCGTATGGAGCGCCTGGCATCTGGTCGAAACGACTCTCAAGCAGCAACAGCTCCGCGGTTAGCTTCCCTCTGGCCGGAGCCATTCCGGCCTTATCCCTCAAATTTTTTGGAGATCTTTGTCAATTTTCCTTGCTAACAATCAACATTCACCACATTTATGATTTTCTCCATCGACAACAACGACGCCAATACCGCGCCTTaGaAaccAAAAACAATCAGCAGCCTGAGTGGCGAGCTCAGGAGGGGCAAATATGAATAAATGcATTCCgATGATtATcAAcGGcATGATTCAgGATTTTGAcAAcTAcGCcTATAAAGAgGTaAAgCTgAATAAcGATAAccGtGTAAAATTgagTGTgATcACcGAAAGcagcGTaagcAAAAC…
167	GGTACCCGGTTTTGGCGTATGGAGCGCCTGGCATCTGGTCGAAACGACTCTCAAGCAGCAACAGCTCCGCGGTTAGCTTCCCTCTGGCCGGAGCCATTCCGGCCTTATCCCTCAAATTTTTTGGAGATCTTTGTCAATTTTCCTTGCTAACAATCAACATTCACCACATTTATGATTTTCTCCATCGACAACAACGACGCCAATACCGCGCCTTTGCACAAAAAAACAATCAGCAagaTaAaacGtGAGCTCAGGAGGGGCAAATATGAATAAATGTATTCCgATGATtATcAAcGGcATGATTCAgGAcTTcGAcAATTAcGCcTATAAAGAgGTaAAgCTgAATAAcGATAAccGtGTAAAATTgagTGTgATcACcGAAtcgTCAGTTagcAAAAC…
168	GGTACCCGGTTTTGGCGTATGGAGCGCCTGGCATCTGGTCGAAACGACTCTCAAGCAGCAACAGCTCCGCGGTTAGCTTCCCTCTGGCCGGAGCCATTCCGGCCTTATCCCTCAAATTTTTTGGAGATCTTTGTCAATTTTCCTTGCTAACAATCAACATTCACCACATTTATGATTTTCTCCATCGACAACAACGACGCCAATAtCGatgCcgTGCACAAAAAAACAATCAGCAGCCTGAGTGGCGAGCTCAGGAGGGGCAAATATGAATAAATGTATTCCgATGATtATcAAcGGcATGATTCAgGAcTTcGAcAATTAcGCcTATAAAGAgGTaAAgCTgAATAAcGATAAccGtGTAAAATTgagTGTgATcACcGAAtcgTCAGTTagcAAAAC…
169	GGTACCCGGTTTTGGCGTATGGAGCGCCTGGCATCTGGTCGAAACGACTCTCAAGCAGCAACAGCTCCGCGGTTAGCTTCCCTCTGGCCGGAGCCATTCCGGCCTTATCCCTCAAATTTTTTGGAGATCTTTGTCAATTTTCCTTGCTAACAATCAACATTCACtcgcTTgATGATTTTCTCCATCGACAACAACGACGCCAATACCGCGCCTTTGCACAAAAAAACAATCAGCAGCCTGAGTGGCGAGCTCAGGAGGGGCAAATATGAATAAATGTATTCCgATGATtATcAAcGGcATGATTCAgGAcTTcGAcAATTAcGCcTATAAAGAgGTaAAgCTgAATAAcGATAAccGtGTAAAATTgagTGTgATcACcGAAtcgTCAGTTagcAAAAC…
170	GGTACCCGGTTTTGGCGTATGGAGCGCCTGGCATCTGGTCGAAACGACTCTCAAGCAGCAACAGCTCCGCGGTTAGCTTCCCTCTGGCCGGAGCCATTCCGGCCTTATCCCTCAAATTTTTTGGAGATCTTTGTCAATTTTCCTTGCTAACAATCAACATTCACCACATTTATGATTTTCTCCATCGACAACAACGACGCCAATACCGCGCCTTTGCACAAAActAaAATtAGCAGCCTGAGTGGCGAGCTCAGGAGGGGCAAATATGAATAAATGTATTCCgATGATtATcAAcGGcATGATTCAgGAcTTcGAcAATTAcGCcTATAAAGAgGTaAAgCTgAATAAcGATAAccGtGTAAAATTgagTGTgATcACcGAAtcgTCAGTTagcAAAAC…
171	GGTACCCGGTTTTGGCGTATGGAGCGCCTGGCATCTGGTCGAAACGACTCTCAAGCAGCAACAGCTCCGCGGTTAGCTTCCCTCTGGCCGGAGCCATTCCGGCCTTATCCCTCAAATTTTTTGGAGATCTTTGTCAATTTTCCTTGCTAACAATCAACATTCACCACATTTATtgTacaCTCCATCGACAACAACGACGCCAATACCGCGCCTTTGCACAAAAAAACAATCAGCAGCCTGAGTGGCGAGCTCAGGAGGGGCAAATATGAATAAATGTATTCCgATGATtATcAAcGGcATGATTCAgGAcTTcGAcAATTAcGCcTATAAAGAgGTaAAgCTgAATAAcGATAAccGtGTAAAATTgagTGTgATcACcGAAtcgTCAGTTagcAAAAC…
172	GGTACCCGGTTTTGGCGTATGGAGCGCCTGGCATCTGGTCGAAACGACTCTCAAGCAGCAACAGCTCCGCGGTTAGCTTCCCTCTGGCCGGAGCCATTCCGGCCTTATCCCTCAAATTTTTTGGAGATCTTTGTCAATTTTCCTTGCTAACAATCAACATTCACCACATTTATGATTTTCTCCATCGACAACAACGACGCCAATACCGCGCCTTTGCACAAAAccACAATgAcCAGCCTGAGTGGCGAGCTCAGGAGGGGCAAATATGAATAAATGTATTCCgATGATtATcAAcGGcATGATTCAgGAcTTcGAcAATTAcGCcTATAAAGAgGTaAAgCTgAATAAcGATAAccGtGTAAAATTgagTGTgATcACcGAAtcgTCAGTTagcAAAAC…
173	GGTACCCGGTTTTGGCGTATGGAGCGCCTGGCATCTGGTCGAAACGACTCTCAAGCAGCAACAGCTCCGCGGTTAGCTTCCCTCTGGCCGGAGCCATTCCGGCCTTATCCCTCAAATTTTTTGGAGATCTTTGTCAATTTTCCTTGCTAACAATCAACATTCACCAgAgTcAcGgTTTTCTCCATCGACAACAACGACGCCAATACCGCGCCTTTGCACAAAAAAACAATCAGCAGCCTGAGTGGCGAGCTCAGGAGGGGCAAATATGAATAAATGTATTCCgATGATtATcAAcGGcATGATTCAgGAcTTcGAcAATTAcGCcTATAAAGAgGTaAAgCTgAATAAcGATAAccGtGTAAAATTgagTGTgATcACcGAAtcgTCAGTTagcAAAAC…
174	GGTACCCGGTTTTGGCGTATGGAGCGCCTGGCATCTGGTCGAAACGACTCTCAAGCAGCAACAGCTCCGCGGTTAGCTTCCCTCTGGCCGGAGCCATTCCGGCCTTATCCCTCAAATTTTTTGGAGATCTTTGTCAATTTTCCTTGCTAACAATCAACATTCACCACATTTATGATTTTCTCCATCGACAACAACGACGCCAATACCGCGCCTTTGCACAAAAAAACAAaaAGttGCCTGAGTGGCGAGCTCAGGAGGGGCAAATATGAATAAATGTATTCCgATGATtATcAAcGGcATGATTCAgGAcTTcGAcAATTAcGCcTATAAAGAgGTaAAgCTgAATAAcGATAAccGtGTAAAATTgagTGTgATcACcGAAtcgTCAGTTagcAAAAC…
175	GGTACCCGGTTTTGGCGTATGGAGCGCCTGGCATCTGGTCGAAACGACTCTCAAGCAGCAACAGCTCCGCGGTTAGCTTCCCTCTGGCCGGAGCCATTCCGGCCTTATCCCTCAAATTTTTTGGAGATCTTTGTCAATTTTCCTTGCTAACAATCAACATTCACCACATTTATGATTaatTtCtcCGgCgACAACGACGCCAATACCGCGCCTTTGCACAAAAAAACAATCAGCAGCCTGAGTGGCGAGCTCAGGAGGGGCAAATATGAATAAATGTATTCCgATGATtATcAAcGGcATGATTCAgGAcTTcGAcAATTAcGCcTATAAAGAgGTaAAgCTgAATAAcGATAAccGtGTAAAATTgagTGTgATcACcGAAtcgTCAGTTagcAAAAC…
176	GGTACCCGGTTTTGGCGTATGGAGCGCCTGGCATCTGGTCGAAACGACTCTCAAGCAGCAACAGCTCCGCGGTTAGCTTCCCTCTGGCCGGAGCCATTCCGGCCTTATCCCTCAAATTTTTTGGAGATCTTTGTCAATTTTCCTTGCTAACAATCAACATTCACCACATTTATGATTTTCTCCATCGACgACggtGgCGCCAATACCGCGCCTTTGCACAAAAAAACAATCAGCAGCCTGAGTGGCGAGCTCAGGAGGGGCAAATATGAATAAATGTATTCCgATGATtATcAAcGGcATGATTCAgGAcTTcGAcAATTAcGCcTATAAAGAgGTaAAgCTgAATAAcGATAAccGtGTAAAATTgagTGTgATcACcGAAtcgTCAGTTagcAAAAC…
177	GGTACCCGGTTTTGGCGTATGGAGCGCCTGGCATCTGGTCGAAACGACTCTCAAGCAGCAACAGCTCCGCGGTTAGCTTCCCTCTGGCCGGAGCCATTCCGGCCTTATCCCTCAAATTTTTTGGAGATCTTTGTCAATTTTCCTTGCTAACAATCAACATTCACCACATTTATGATTTTCaCacaaGcCAACAACGACGCCAATACCGCGCCTTTGCACAAAAAAACAATCAGCAGCCTGAGTGGCGAGCTCAGGAGGGGCAAATATGAATAAATGTATTCCgATGATtATcAAcGGcATGATTCAgGAcTTcGAcAATTAcGCcTATAAAGAgGTaAAgCTgAATAAcGATAAccGtGTAAAATTgagTGTgATcACcGAAtcgTCAGTTagcAAAAC…
178	GGTACCCGGTTTTGGCGTATGGAGCGCCTGGCATCTGGTCGAAACGACTCTCAAGCAGCAACAGCTCCGCGGTTAGCTTCCCTCTGGCCGGAGCCATTCCGGCCTTATCCCTCAAATTTTTTaaAacTCTaaGTCAATTTTCCTTGCTAACAATCAACATTCACCACATTTATGATTTTCTCCATCGACAACAACGACGCCAATACCGCGCCTTTGCACAAAAAAACAATCAGCAGCCTGAGTGGCGAGCTCAGGAGGGGCAAATATGAATAAATGTATTCCgATGATtATcAAcGGcATGATTCAgGAcTTcGAcAATTAcGCcTATAAAGAgGTaAAgCTgAATAAcGATAAccGtGTAAAATTgagTGTgATcACcGAAtcgTCAGTTagcAAAAC…
179	GGTACCCGGTTTTGGCGTATGGAGCGCCTGGCATCTGGTCGAAACGACTCTCAAGCAGCAACAGCTCCGCGGTTAGCTTCCCTCTGGCCGGAGCCATTCCGGCCTTATCCCTCAAATTTTTTGGAGATCTTTGTCAATTTTCCTTGCTAACAATCAACATTCACCACATTTATGATTTTCTCCATCGACAACAACGACGCCAATACCGCGCCTTaGaAaccAAAAACAATCAGCAGCCTGAGTGGCGAGCTCAGGAGGGGCAAATATGAATAAATGTATTCCgATGATtATcAAcGGcATGATTCAgGAcTTcGAcAATTAcGCcTATAAAGAgGTaAAgCTgAATAAcGATAAccGtGTAAAATTgagTGTgATcACcGAAtcgTCAGTTagcAAAAC…
180	GGTACCCGGTTTTGGCGTATGGAGCGCCTGGCATCTGGTCGAAACGACTCTCAAGCAGCAACAGCTCCGCGGTTAGCTTCCCTCTGGCCGGAGCCATTCCGGCCTTATCCCTCAAATTTTTTGGAGATCTTTGTCAATTTTCCTTGCTAACAATCAACATTCACCACATTTATGATTTTCTCCATCGACAACAACGACGCCAATACCGCGCCTTTGCACAAAAAAACAATCAGCAagaTaAaacGtGAGCTCAGGAGGGGCAAATATGAATAAATGTATTCCgATGATcATcAAcGGcATGATTCAgGAcTTcGAcAAcTAcGCcTATAAAGAAGTTAAACTtAATAATGAcAATcGcGTgAAAcTATCcGTgATTACTGAAAGcagcGTcagcAAAAC…
181	GGTACCCGGTTTTGGCGTATGGAGCGCCTGGCATCTGGTCGAAACGACTCTCAAGCAGCAACAGCTCCGCGGTTAGCTTCCCTCTGGCCGGAGCCATTCCGGCCTTATCCCTCAAATTTTTTGGAGATCTTTGTCAATTTTCCTTGCTAACAATCAACATTCACCACATTTATGATTTTCTCCATCGACAACAACGACGCCAATAtCGatgCcgTGCACAAAAAAACAATCAGCAGCCTGAGTGGCGAGCTCAGGAGGGGCAAATATGAATAAATGTATTCCgATGATcATcAAcGGcATGATTCAgGAcTTcGAcAAcTAcGCcTATAAAGAAGTTAAACTtAATAATGAcAATcGcGTgAAAcTATCcGTgATTACTGAAAGcagcGTcagcAAAAC…
182	GGTACCCGGTTTTGGCGTATGGAGCGCCTGGCATCTGGTCGAAACGACTCTCAAGCAGCAACAGCTCCGCGGTTAGCTTCCCTCTGGCCGGAGCCATTCCGGCCTTATCCCTCAAATTTTTTGGAGATCTTTGTCAATTTTCCTTGCTAACAATCAACATTCACtcgcTTgATGATTTTCTCCATCGACAACAACGACGCCAATACCGCGCCTTTGCACAAAAAAACAATCAGCAGCCTGAGTGGCGAGCTCAGGAGGGGCAAATATGAATAAATGTATTCCgATGATcATcAAcGGcATGATTCAgGAcTTcGAcAAcTAcGCcTATAAAGAAGTTAAACTtAATAATGAcAATcGcGTgAAAcTATCcGTgATTACTGAAAGcagcGTcagcAAAAC…
183	GGTACCCGGTTTTGGCGTATGGAGCGCCTGGCATCTGGTCGAAACGACTCTCAAGCAGCAACAGCTCCGCGGTTAGCTTCCCTCTGGCCGGAGCCATTCCGGCCTTATCCCTCAAATTTTTTGGAGATCTTTGTCAATTTTCCTTGCTAACAATCAACATTCACCACATTTATGATTTTCTCCATCGACAACAACGACGCCAATACCGCGCCTTTGCACAAAActAaAATtAGCAGCCTGAGTGGCGAGCTCAGGAGGGGCAAATATGAATAAATGTATTCCgATGATcATcAAcGGcATGATTCAgGAcTTcGAcAAcTAcGCcTATAAAGAAGTTAAACTtAATAATGAcAATcGcGTgAAAcTATCcGTgATTACTGAAAGcagcGTcagcAAAAC…
184	GGTACCCGGTTTTGGCGTATGGAGCGCCTGGCATCTGGTCGAAACGACTCTCAAGCAGCAACAGCTCCGCGGTTAGCTTCCCTCTGGCCGGAGCCATTCCGGCCTTATCCCTCAAATTTTTTGGAGATCTTTGTCAATTTTCCTTGCTAACAATCAACATTCACCACATTTATtgTacaCTCCATCGACAACAACGACGCCAATACCGCGCCTTTGCACAAAAAAACAATCAGCAGCCTGAGTGGCGAGCTCAGGAGGGGCAAATATGAATAAATGTATTCCgATGATcATcAAcGGcATGATTCAgGAcTTcGAcAAcTAcGCcTATAAAGAAGTTAAACTtAATAATGAcAATcGcGTgAAAcTATCcGTgATTACTGAAAGcagcGTcagcAAAAC…
185	GGTACCCGGTTTTGGCGTATGGAGCGCCTGGCATCTGGTCGAAACGACTCTCAAGCAGCAACAGCTCCGCGGTTAGCTTCCCTCTGGCCGGAGCCATTCCGGCCTTATCCCTCAAATTTTTTGGAGATCTTTGTCAATTTTCCTTGCTAACAATCAACATTCACCACATTTATGATTTTCTCCATCGACAACAACGACGCCAATACCGCGCCTTTGCACAAAAccACAATgAcCAGCCTGAGTGGCGAGCTCAGGAGGGGCAAATATGAATAAATGTATTCCgATGATcATcAAcGGcATGATTCAgGAcTTcGAcAAcTAcGCcTATAAAGAAGTTAAACTtAATAATGAcAATcGcGTgAAAcTATCcGTgATTACTGAAAGcagcGTcagcAAAAC…
186	GGTACCCGGTTTTGGCGTATGGAGCGCCTGGCATCTGGTCGAAACGACTCTCAAGCAGCAACAGCTCCGCGGTTAGCTTCCCTCTGGCCGGAGCCATTCCGGCCTTATCCCTCAAATTTTTTGGAGATCTTTGTCAATTTTCCTTGCTAACAATCAACATTCACCAgAgTcAcGgTTTTCTCCATCGACAACAACGACGCCAATACCGCGCCTTTGCACAAAAAAACAATCAGCAGCCTGAGTGGCGAGCTCAGGAGGGGCAAATATGAATAAATGTATTCCgATGATcATcAAcGGcATGATTCAgGAcTTcGAcAAcTAcGCcTATAAAGAAGTTAAACTtAATAATGAcAATcGcGTgAAAcTATCcGTgATTACTGAAAGcagcGTcagcAAAAC…
187	GGTACCCGGTTTTGGCGTATGGAGCGCCTGGCATCTGGTCGAAACGACTCTCAAGCAGCAACAGCTCCGCGGTTAGCTTCCCTCTGGCCGGAGCCATTCCGGCCTTATCCCTCAAATTTTTTGGAGATCTTTGTCAATTTTCCTTGCTAACAATCAACATTCACCACATTTATGATTTTCTCCATCGACAACAACGACGCCAATACCGCGCCTTTGCACAAAAAAACAAaaAGttGCCTGAGTGGCGAGCTCAGGAGGGGCAAATATGAATAAATGTATTCCgATGATcATcAAcGGcATGATTCAgGAcTTcGAcAAcTAcGCcTATAAAGAAGTTAAACTtAATAATGAcAATcGcGTgAAAcTATCcGTgATTACTGAAAGcagcGTcagcAAAAC…
188	GGTACCCGGTTTTGGCGTATGGAGCGCCTGGCATCTGGTCGAAACGACTCTCAAGCAGCAACAGCTCCGCGGTTAGCTTCCCTCTGGCCGGAGCCATTCCGGCCTTATCCCTCAAATTTTTTGGAGATCTTTGTCAATTTTCCTTGCTAACAATCAACATTCACCACATTTATGATTaatTtCtcCGgCgACAACGACGCCAATACCGCGCCTTTGCACAAAAAAACAATCAGCAGCCTGAGTGGCGAGCTCAGGAGGGGCAAATATGAATAAATGTATTCCgATGATcATcAAcGGcATGATTCAgGAcTTcGAcAAcTAcGCcTATAAAGAAGTTAAACTtAATAATGAcAATcGcGTgAAAcTATCcGTgATTACTGAAAGcagcGTcagcAAAAC…
189	GGTACCCGGTTTTGGCGTATGGAGCGCCTGGCATCTGGTCGAAACGACTCTCAAGCAGCAACAGCTCCGCGGTTAGCTTCCCTCTGGCCGGAGCCATTCCGGCCTTATCCCTCAAATTTTTTGGAGATCTTTGTCAATTTTCCTTGCTAACAATCAACATTCACCACATTTATGATTTTCTCCATCGACgACggtGgCGCCAATACCGCGCCTTTGCACAAAAAAACAATCAGCAGCCTGAGTGGCGAGCTCAGGAGGGGCAAATATGAATAAATGTATTCCgATGATcATcAAcGGcATGATTCAgGAcTTcGAcAAcTAcGCcTATAAAGAAGTTAAACTtAATAATGAcAATcGcGTgAAAcTATCcGTgATTACTGAAAGcagcGTcagcAAAAC…
190	GGTACCCGGTTTTGGCGTATGGAGCGCCTGGCATCTGGTCGAAACGACTCTCAAGCAGCAACAGCTCCGCGGTTAGCTTCCCTCTGGCCGGAGCCATTCCGGCCTTATCCCTCAAATTTTTTGGAGATCTTTGTCAATTTTCCTTGCTAACAATCAACATTCACCACATTTATGATTTTCaCacaaGcCAACAACGACGCCAATACCGCGCCTTTGCACAAAAAAACAATCAGCAGCCTGAGTGGCGAGCTCAGGAGGGGCAAATATGAATAAATGTATTCCgATGATcATcAAcGGcATGATTCAgGAcTTcGAcAAcTAcGCcTATAAAGAAGTTAAACTtAATAATGAcAATcGcGTgAAAcTATCcGTgATTACTGAAAGcagcGTcagcAAAAC…
191	GGTACCCGGTTTTGGCGTATGGAGCGCCTGGCATCTGGTCGAAACGACTCTCAAGCAGCAACAGCTCCGCGGTTAGCTTCCCTCTGGCCGGAGCCATTCCGGCCTTATCCCTCAAATTTTTTaaAacTCTaaGTCAATTTTCCTTGCTAACAATCAACATTCACCACATTTATGATTTTCTCCATCGACAACAACGACGCCAATACCGCGCCTTTGCACAAAAAAACAATCAGCAGCCTGAGTGGCGAGCTCAGGAGGGGCAAATATGAATAAATGTATTCCgATGATcATcAAcGGcATGATTCAgGAcTTcGAcAAcTAcGCcTATAAAGAAGTTAAACTtAATAATGAcAATcGcGTgAAAcTATCcGTgATTACTGAAAGcagcGTcagcAAAAC…
192	GGTACCCGGTTTTGGCGTATGGAGCGCCTGGCATCTGGTCGAAACGACTCTCAAGCAGCAACAGCTCCGCGGTTAGCTTCCCTCTGGCCGGAGCCATTCCGGCCTTATCCCTCAAATTTTTTGGAGATCTTTGTCAATTTTCCTTGCTAACAATCAACATTCACCACATTTATGATTTTCTCCATCGACAACAACGACGCCAATACCGCGCCTTaGaAaccAAAAACAATCAGCAGCCTGAGTGGCGAGCTCAGGAGGGGCAAATATGAATAAATGTATTCCgATGATcATcAAcGGcATGATTCAgGAcTTcGAcAAcTAcGCcTATAAAGAAGTTAAACTtAATAATGAcAATcGcGTgAAAcTATCcGTgATTACTGAAAGcagcGTcagcAAAAC…
193	GGTACCCGGTTTTGGCGTATGGAGCGCCTGGCATCTGGTCGAAACGACTCTCAAGCAGCAACAGCTCCGCGGTTAGCTTCCCTCTGGCCGGAGCCATTCCGGCCTTATCCCTCAAATTTTTTGGAGATCTTTGTCAATTTTCCTTGCTAACAATCAACATTCACCACATTTATaAacagCTgtATCGACAACAACGACGCCAATACCGCGCCTTTGCACAAAAAAACAATCAGCAGCCTGAGTGGCGAGCTCAGGAGGGGCAAATATGAATAAATGcATTCCgATGATtATcAAcGGcATGATTCAgGAcTTcGATAAcTATGCtTAcAAAGAAGTgAAACTgAATAATGATAATcGAGTAAAAcTcTCgGTtATTACTGAAAGcagcGTcagtAAAAC…
194	GGTACCCGGTTTTGGCGTATGGAGCGCCTGGCATCTGGTCGAAACGACTCTCAAGCAGCAACAGCTCCGCGGTTAGCTTCCCTCTGGCCGGAGCCATTCCGGCCTTATCCCTCAAATTTTTTGGAGATCTTTGTCAATTTTCCTTGCTAACAATCAACATTCACtcgATcgAgaATTTTCTCCATCGACAACAACGACGCCAATACCGCGCCTTTGCACAAAAAAACAATCAGCAGCCTGAGTGGCGAGCTCAGGAGGGGCAAATATGAATAAATGcATTCCgATGATtATcAAcGGcATGATTCAgGAcTTcGATAAcTATGCtTAcAAAGAAGTgAAACTgAATAATGATAATcGAGTAAAAcTcTCgGTtATTACTGAAAGcagcGTcagtAAAAC…
195	GGTACCCGGTTTTGGCGTATGGAGCGCCTGGCATCTGGTCGAAACGACTCTCAAGCAGCAACAGCTCCGCGGTTAGCTTCCCTCTGGCCGGAGCCATTCCGGCCTTATCCCTCAAATTTTTTGGAGATCTTTGTCAATTTTCCTTGCTtgCttgCAACATTCACCACATTTATGATTTTCTCCATCGACAACAACGACGCCAATACCGCGCCTTTGCACAAAAAAACAATCAGCAGCCTGAGTGGCGAGCTCAGGAGGGGCAAATATGAATAAATGcATTCCgATGATtATcAAcGGcATGATTCAgGAcTTcGATAAcTATGCtTAcAAAGAAGTgAAACTgAATAATGATAATcGAGTAAAAcTcTCgGTtATTACTGAAAGcagcGTcagtAAAAC…
196	GGTACCCGGTTTTGGCGTATGGAGCGCCTGGCATCTGGTCGAAACGACTCTCAAGCAGCAACAGCTCCGCGGTTAGCTTCCCTCTGGCCGGAGCCATTCCGGCCTTATCCCTCAAATTTTTTGGAGATCTTTGTCAATTTTCCTTGCTAACAATCAACATTCACCACATTTATGATTTTCTCCATCGttAAggtgcACcCCAATACCGCGCCTTTGCACAAAAAAACAATCAGCAGCCTGAGTGGCGAGCTCAGGAGGGGCAAATATGAATAAATGcATTCCgATGATtATcAAcGGcATGATTCAgGAcTTcGATAAcTATGCtTAcAAAGAAGTgAAACTgAATAATGATAATcGAGTAAAAcTcTCgGTtATTACTGAAAGcagcGTcagtAAAAC…
197	GGTACCCGGTTTTGGCGTATGGAGCGCCTGGCATCTGGTCGAAACGACTCTCAAGCAGCAACAGCTCCGCGGTTAGCTTCCCTCTGGCCGGAGCCATTCCGGCCTTATCCCTCAAATTTTTTGGAGATCTTTGTCAATTTTCCTTGCTAACAATCAAgATgactCAtccTTATGATTTTCTCCATCGACAACAACGACGCCAATACCGCGCCTTTGCACAAAAAAACAATCAGCAGCCTGAGTGGCGAGCTCAGGAGGGGCAAATATGAATAAATGcATTCCgATGATtATcAAcGGcATGATTCAgGAcTTcGATAAcTATGCtTAcAAAGAAGTgAAACTgAATAATGATAATcGAGTAAAAcTcTCgGTtATTACTGAAAGcagcGTcagtAAAAC…
198	GGTACCCGGTTTTGGCGTATGGAGCGCCTGGCATCTGGTCGAAACGACTCTCAAGCAGCAACAGCTCCGCGGTTAGCTTCCCTCTGGCCGGAGCCATTCCGGCCTTATCCCTCAAATTTTTTGGAGATCTTTGTCAATTTTCCTTGCTAACAATCAACATTCACCACATTTAatAcgTgCTCCATCGACAACAACGACGCCAATACCGCGCCTTTGCACAAAAAAACAATCAGCAGCCTGAGTGGCGAGCTCAGGAGGGGCAAATATGAATAAATGcATTCCgATGATtATcAAcGGcATGATTCAgGAcTTcGATAAcTATGCtTAcAAAGAAGTgAAACTgAATAATGATAATcGAGTAAAAcTcTCgGTtATTACTGAAAGcagcGTcagtAAAAC…
199	GGTACCCGGTTTTGGCGTATGGAGCGCCTGGCATCTGGTCGAAACGACTCTCAAGCAGCAACAGCTCCGCGGTTAGCTTCCCTCTGGCCGGAGCCATTCCGGCCTTATCCCTCAAATTTTTTGGAGATCTTTGTCAATTTTCCTTGCTAACAATCAACATTCACCACATTTATGATTTTCTCCATCGAtAAtttCtcCGgCgATACCGCGCCTTTGCACAAAAAAACAATCAGCAGCCTGAGTGGCGAGCTCAGGAGGGGCAAATATGAATAAATGcATTCCgATGATtATcAAcGGcATGATTCAgGAcTTcGATAAcTATGCtTAcAAAGAAGTgAAACTgAATAATGATAATcGAGTAAAAcTcTCgGTtATTACTGAAAGcagcGTcagtAAAAC…
200	GGTACCCGGTTTTGGCGTATGGAGCGCCTGGCATCTGGTCGAAACGACTCTCAAGCAGCAACAGCTCCGCGGTTAGCTTCCCTCTGGCCGGAGCCATTCCGGCCTTATCCCTCAAATTTTTTGGAGATCTTTGTCAATTTTCCTTGCTAACAATCAACATTCACCACATTTATGATTTTCTCCATCGACAACAACGACGCCAAgACgGtGgCTTTGCACAAAAAAACAATCAGCAGCCTGAGTGGCGAGCTCAGGAGGGGCAAATATGAATAAATGcATTCCgATGATtATcAAcGGcATGATTCAgGAcTTcGATAAcTATGCtTAcAAAGAAGTgAAACTgAATAATGATAATcGAGTAAAAcTcTCgGTtATTACTGAAAGcagcGTcagtAAAAC…
201	GGTACCCGGTTTTGGCGTATGGAGCGCCTGGCATCTGGTCGAAACGACTCTCAAGCAGCAACAGCTCCGCGGTTAGCTTCCCTCTGGCCGGAGCCATTCCGGCCTTATCCCcaAgtcTTTTTGGAGATCTTTGTCAATTTTCCTTGCTAACAATCAACATTCACCACATTTATGATTTTCTCCATCGACAACAACGACGCCAATACCGCGCCTTTGCACAAAAAAACAATCAGCAGCCTGAGTGGCGAGCTCAGGAGGGGCAAATATGAATAAATGcATTCCgATGATtATcAAcGGcATGATTCAgGAcTTcGATAAcTATGCtTAcAAAGAAGTgAAACTgAATAATGATAATcGAGTAAAAcTcTCgGTtATTACTGAAAGcagcGTcagtAAAAC…
202	GGTACCCGGTTTTGGCGTATGGAGCGCCTGGCATCTGGTCGAAACGACTCTCAAGCAGCAACAGCTCCGCGGTTAGCTTCCCTCTGGCCGGAGCCATTCCGGCCTTATCCCTCAAATTTTTTGGAGATCTTTGTCAATTTTCCTTGCTAACAATCAACATTCACCACATTTATGATTTTCcttATCcACAACAACGACGCCAATACCGCGCCTTTGCACAAAAAAACAATCAGCAGCCTGAGTGGCGAGCTCAGGAGGGGCAAATATGAATAAATGcATTCCgATGATtATcAAcGGcATGATTCAgGAcTTcGATAAcTATGCtTAcAAAGAAGTgAAACTgAATAATGATAATcGAGTAAAAcTcTCgGTtATTACTGAAAGcagcGTcagtAAAAC…
203	GGTACCCGGTTTTGGCGTATGGAGCGCCTGGCATCTGGTCGAAACGACTCTCAAGCAGCAACAGCTCCGCGGTTAGCTTCCCTCTGGCCGGAGCCATTCCGGCCTTATCCCTCAAATTTTTTGGAGATCTTTGTCAATTTTCCTTGCTAACAATCAACATTCACCACATTTATGATTTTCTCCATCGACAACAACGACGCCAATAagGCcgCaaTGCACAAAAAAACAATCAGCAGCCTGAGTGGCGAGCTCAGGAGGGGCAAATATGAATAAATGcATTCCgATGATtATcAAcGGcATGATTCAgGAcTTcGATAAcTATGCtTAcAAAGAAGTgAAACTgAATAATGATAATcGAGTAAAAcTcTCgGTtATTACTGAAAGcagcGTcagtAAAAC…
204	GGTACCCGGTTTTGGCGTATGGAGCGCCTGGCATCTGGTCGAAACGACTCTCAAGCAGCAACAGCTCCGCGGTTAGCTTCCCTCTGGCCGGAGCCATTCCGGCCTTATCCCTCAAATTTTTTGGAGATCTTTGTCAATTTTCCTTGCTAACAATCAACcTTatCCACATTTATGATTTTCTCCATCGACAACAACGACGCCAATACCGCGCCTTTGCACAAAAAAACAATCAGCAGCCTGAGTGGCGAGCTCAGGAGGGGCAAATATGAATAAATGcATTCCgATGATtATcAAcGGcATGATTCAgGAcTTcGATAAcTATGCtTAcAAAGAAGTgAAACTgAATAATGATAATcGAGTAAAAcTcTCgGTtATTACTGAAAGcagcGTcagtAAAAC…
205	GGTACCCGGTTTTGGCGTATGGAGCGCCTGGCATCTGGTCGAAACGACTCTCAAGCAGCAACAGCTCCGCGGTTAGCTTCCCTCTGGCCGGAGCCATTCCGGCCTTATCCCTCAAATTTTTTGGAGATCTTTGTCAATTTTCCTTGCTAACAATCAACATTCACCACATTTATGATTTTgctaATCcACAACAACGACGCCAATACCGCGCCTTTGCACAAAAAAACAATCAGCAGCCTGAGTGGCGAGCTCAGGAGGGGCAAATATGAATAAATGcATTCCgATGATtATcAAcGGcATGATTCAgGAcTTcGATAAcTATGCtTAcAAAGAAGTgAAACTgAATAATGATAATcGAGTAAAAcTcTCgGTtATTACTGAAAGcagcGTcagtAAAAC…
206	GGTACCCGGTTTTGGCGTATGGAGCGCCTGGCATCTGGTCGAAACGACTCTCAAGCAGCAACAGCTCCGCGGTTAGCTTCCCTCTGGCCGGAGCCATTCCGGCCTTAggCCTggAATTTTTTGGAGATCTTTGTCAATTTTCCTTGCTAACAATCAACATTCACCACATTTATGATTTTCTCCATCGACAACAACGACGCCAATACCGCGCCTTTGCACAAAAAAACAATCAGCAGCCTGAGTGGCGAGCTCAGGAGGGGCAAATATGAATAAATGcATTCCgATGATtATcAAcGGcATGATTCAgGAcTTcGATAAcTATGCtTAcAAAGAAGTgAAACTgAATAATGATAATcGAGTAAAAcTcTCgGTtATTACTGAAAGcagcGTcagtAAAAC…
207	GGTACCCGGTTTTGGCGTATGGAGCGCCTGGCATCTGGTCGAAACGACTCTCAAGCAGCAACAGCTCCGCGGTTAGCTTCCCTCTGGCCGGAGCCATTCCGGCCTTATCCCTCAAATTTTTTGGAGATCTTTGTCAATTTTCCTTGCTAACAATCAACATTCACCACATTTATGATTTTCTCCATCGACAACAACGACGCCAATACCGCGCCTTTGCACAAAAAAtggATaAGgtGCCTGAGTGGCGAGCTCAGGAGGGGCAAATATGAATAAATGcATTCCgATGATtATcAAcGGcATGATTCAgGAcTTcGATAAcTATGCtTAcAAAGAAGTgAAACTgAATAATGATAATcGAGTAAAAcTcTCgGTtATTACTGAAAGcagcGTcagtAAAAC…
208	GGTACCCGGTTTTGGCGTATGGAGCGCCTGGCATCTGGTCGAAACGACTCTCAAGCAGCAACAGCTCCGCGGTTAGCTTCCCTCTGGCCGGAGCCATTCCGGCCTTATCCCTCAAATTTTTTGGAGATCTTTGTCAATTTTCCTTGCTAACAATCAACATTCACCACATTTATaAacagCTgtATCGACAACAACGACGCCAATACCGCGCCTTTGCACAAAAAAACAATCAGCAGCCTGAGTGGCGAGCTCAGGAGGGGCAAATATGAATAAATGTATTCCgATGATtATcAAcGGcATGATTCAAGAcTTcGAcAATTATGCcTATAAAGAgGTgAAACTcAATAATGAcAATcGcGTgAAATTAagcGTgATcACcGAAtcgTCAGTTagcAAAAC…
209	GGTACCCGGTTTTGGCGTATGGAGCGCCTGGCATCTGGTCGAAACGACTCTCAAGCAGCAACAGCTCCGCGGTTAGCTTCCCTCTGGCCGGAGCCATTCCGGCCTTATCCCTCAAATTTTTTGGAGATCTTTGTCAATTTTCCTTGCTAACAATCAACATTCACtcgATcgAgaATTTTCTCCATCGACAACAACGACGCCAATACCGCGCCTTTGCACAAAAAAACAATCAGCAGCCTGAGTGGCGAGCTCAGGAGGGGCAAATATGAATAAATGTATTCCgATGATtATcAAcGGcATGATTCAAGAcTTcGAcAATTATGCcTATAAAGAgGTgAAACTcAATAATGAcAATcGcGTgAAATTAagcGTgATcACcGAAtcgTCAGTTagcAAAAC…
210	GGTACCCGGTTTTGGCGTATGGAGCGCCTGGCATCTGGTCGAAACGACTCTCAAGCAGCAACAGCTCCGCGGTTAGCTTCCCTCTGGCCGGAGCCATTCCGGCCTTATCCCTCAAATTTTTTGGAGATCTTTGTCAATTTTCCTTGCTtgCttgCAACATTCACCACATTTATGATTTTCTCCATCGACAACAACGACGCCAATACCGCGCCTTTGCACAAAAAAACAATCAGCAGCCTGAGTGGCGAGCTCAGGAGGGGCAAATATGAATAAATGTATTCCgATGATtATcAAcGGcATGATTCAAGAcTTcGAcAATTATGCcTATAAAGAgGTgAAACTcAATAATGAcAATcGcGTgAAATTAagcGTgATcACcGAAtcgTCAGTTagcAAAAC…
211	GGTACCCGGTTTTGGCGTATGGAGCGCCTGGCATCTGGTCGAAACGACTCTCAAGCAGCAACAGCTCCGCGGTTAGCTTCCCTCTGGCCGGAGCCATTCCGGCCTTATCCCTCAAATTTTTTGGAGATCTTTGTCAATTTTCCTTGCTAACAATCAACATTCACCACATTTATGATTTTCTCCATCGttAAggtgcACcCCAATACCGCGCCTTTGCACAAAAAAACAATCAGCAGCCTGAGTGGCGAGCTCAGGAGGGGCAAATATGAATAAATGTATTCCgATGATtATcAAcGGcATGATTCAAGAcTTcGAcAATTATGCcTATAAAGAgGTgAAACTcAATAATGAcAATcGcGTgAAATTAagcGTgATcACcGAAtcgTCAGTTagcAAAAC…
212	GGTACCCGGTTTTGGCGTATGGAGCGCCTGGCATCTGGTCGAAACGACTCTCAAGCAGCAACAGCTCCGCGGTTAGCTTCCCTCTGGCCGGAGCCATTCCGGCCTTATCCCTCAAATTTTTTGGAGATCTTTGTCAATTTTCCTTGCTAACAATCAAgATgactCAtccTTATGATTTTCTCCATCGACAACAACGACGCCAATACCGCGCCTTTGCACAAAAAAACAATCAGCAGCCTGAGTGGCGAGCTCAGGAGGGGCAAATATGAATAAATGTATTCCgATGATtATcAAcGGcATGATTCAAGAcTTcGAcAATTATGCcTATAAAGAgGTgAAACTcAATAATGAcAATcGcGTgAAATTAagcGTgATcACcGAAtcgTCAGTTagcAAAAC…
213	GGTACCCGGTTTTGGCGTATGGAGCGCCTGGCATCTGGTCGAAACGACTCTCAAGCAGCAACAGCTCCGCGGTTAGCTTCCCTCTGGCCGGAGCCATTCCGGCCTTATCCCTCAAATTTTTTGGAGATCTTTGTCAATTTTCCTTGCTAACAATCAACATTCACCACATTTAatAcgTgCTCCATCGACAACAACGACGCCAATACCGCGCCTTTGCACAAAAAAACAATCAGCAGCCTGAGTGGCGAGCTCAGGAGGGGCAAATATGAATAAATGTATTCCgATGATtATcAAcGGcATGATTCAAGAcTTcGAcAATTATGCcTATAAAGAgGTgAAACTcAATAATGAcAATcGcGTgAAATTAagcGTgATcACcGAAtcgTCAGTTagcAAAAC…
214	GGTACCCGGTTTTGGCGTATGGAGCGCCTGGCATCTGGTCGAAACGACTCTCAAGCAGCAACAGCTCCGCGGTTAGCTTCCCTCTGGCCGGAGCCATTCCGGCCTTATCCCTCAAATTTTTTGGAGATCTTTGTCAATTTTCCTTGCTAACAATCAACATTCACCACATTTATGATTTTCTCCATCGAtAAtttCtcCGgCgATACCGCGCCTTTGCACAAAAAAACAATCAGCAGCCTGAGTGGCGAGCTCAGGAGGGGCAAATATGAATAAATGTATTCCgATGATtATcAAcGGcATGATTCAAGAcTTcGAcAATTATGCcTATAAAGAgGTgAAACTcAATAATGAcAATcGcGTgAAATTAagcGTgATcACcGAAtcgTCAGTTagcAAAAC…
215	GGTACCCGGTTTTGGCGTATGGAGCGCCTGGCATCTGGTCGAAACGACTCTCAAGCAGCAACAGCTCCGCGGTTAGCTTCCCTCTGGCCGGAGCCATTCCGGCCTTATCCCTCAAATTTTTTGGAGATCTTTGTCAATTTTCCTTGCTAACAATCAACATTCACCACATTTATGATTTTCTCCATCGACAACAACGACGCCAAgACgGtGgCTTTGCACAAAAAAACAATCAGCAGCCTGAGTGGCGAGCTCAGGAGGGGCAAATATGAATAAATGTATTCCgATGATtATcAAcGGcATGATTCAAGAcTTcGAcAATTATGCcTATAAAGAgGTgAAACTcAATAATGAcAATcGcGTgAAATTAagcGTgATcACcGAAtcgTCAGTTagcAAAAC…
216	GGTACCCGGTTTTGGCGTATGGAGCGCCTGGCATCTGGTCGAAACGACTCTCAAGCAGCAACAGCTCCGCGGTTAGCTTCCCTCTGGCCGGAGCCATTCCGGCCTTATCCCcaAgtcTTTTTGGAGATCTTTGTCAATTTTCCTTGCTAACAATCAACATTCACCACATTTATGATTTTCTCCATCGACAACAACGACGCCAATACCGCGCCTTTGCACAAAAAAACAATCAGCAGCCTGAGTGGCGAGCTCAGGAGGGGCAAATATGAATAAATGTATTCCgATGATtATcAAcGGcATGATTCAAGAcTTcGAcAATTATGCcTATAAAGAgGTgAAACTcAATAATGAcAATcGcGTgAAATTAagcGTgATcACcGAAtcgTCAGTTagcAAAAC…
217	GGTACCCGGTTTTGGCGTATGGAGCGCCTGGCATCTGGTCGAAACGACTCTCAAGCAGCAACAGCTCCGCGGTTAGCTTCCCTCTGGCCGGAGCCATTCCGGCCTTATCCCTCAAATTTTTTGGAGATCTTTGTCAATTTTCCTTGCTAACAATCAACATTCACCACATTTATGATTTTCcttATCcACAACAACGACGCCAATACCGCGCCTTTGCACAAAAAAACAATCAGCAGCCTGAGTGGCGAGCTCAGGAGGGGCAAATATGAATAAATGTATTCCgATGATtATcAAcGGcATGATTCAAGAcTTcGAcAATTATGCcTATAAAGAgGTgAAACTcAATAATGAcAATcGcGTgAAATTAagcGTgATcACcGAAtcgTCAGTTagcAAAAC…
218	GGTACCCGGTTTTGGCGTATGGAGCGCCTGGCATCTGGTCGAAACGACTCTCAAGCAGCAACAGCTCCGCGGTTAGCTTCCCTCTGGCCGGAGCCATTCCGGCCTTATCCCTCAAATTTTTTGGAGATCTTTGTCAATTTTCCTTGCTAACAATCAACATTCACCACATTTATGATTTTCTCCATCGACAACAACGACGCCAATAagGCcgCaaTGCACAAAAAAACAATCAGCAGCCTGAGTGGCGAGCTCAGGAGGGGCAAATATGAATAAATGTATTCCgATGATtATcAAcGGcATGATTCAAGAcTTcGAcAATTATGCcTATAAAGAgGTgAAACTcAATAATGAcAATcGcGTgAAATTAagcGTgATcACcGAAtcgTCAGTTagcAAAAC…
219	GGTACCCGGTTTTGGCGTATGGAGCGCCTGGCATCTGGTCGAAACGACTCTCAAGCAGCAACAGCTCCGCGGTTAGCTTCCCTCTGGCCGGAGCCATTCCGGCCTTATCCCTCAAATTTTTTGGAGATCTTTGTCAATTTTCCTTGCTAACAATCAACcTTatCCACATTTATGATTTTCTCCATCGACAACAACGACGCCAATACCGCGCCTTTGCACAAAAAAACAATCAGCAGCCTGAGTGGCGAGCTCAGGAGGGGCAAATATGAATAAATGTATTCCgATGATtATcAAcGGcATGATTCAAGAcTTcGAcAATTATGCcTATAAAGAgGTgAAACTcAATAATGAcAATcGcGTgAAATTAagcGTgATcACcGAAtcgTCAGTTagcAAAAC…
220	GGTACCCGGTTTTGGCGTATGGAGCGCCTGGCATCTGGTCGAAACGACTCTCAAGCAGCAACAGCTCCGCGGTTAGCTTCCCTCTGGCCGGAGCCATTCCGGCCTTATCCCTCAAATTTTTTGGAGATCTTTGTCAATTTTCCTTGCTAACAATCAACATTCACCACATTTATGATTTTgctaATCcACAACAACGACGCCAATACCGCGCCTTTGCACAAAAAAACAATCAGCAGCCTGAGTGGCGAGCTCAGGAGGGGCAAATATGAATAAATGTATTCCgATGATtATcAAcGGcATGATTCAAGAcTTcGAcAATTATGCcTATAAAGAgGTgAAACTcAATAATGAcAATcGcGTgAAATTAagcGTgATcACcGAAtcgTCAGTTagcAAAAC…
221	GGTACCCGGTTTTGGCGTATGGAGCGCCTGGCATCTGGTCGAAACGACTCTCAAGCAGCAACAGCTCCGCGGTTAGCTTCCCTCTGGCCGGAGCCATTCCGGCCTTAggCCTggAATTTTTTGGAGATCTTTGTCAATTTTCCTTGCTAACAATCAACATTCACCACATTTATGATTTTCTCCATCGACAACAACGACGCCAATACCGCGCCTTTGCACAAAAAAACAATCAGCAGCCTGAGTGGCGAGCTCAGGAGGGGCAAATATGAATAAATGTATTCCgATGATtATcAAcGGcATGATTCAAGAcTTcGAcAATTATGCcTATAAAGAgGTgAAACTcAATAATGAcAATcGcGTgAAATTAagcGTgATcACcGAAtcgTCAGTTagcAAAAC…
222	GGTACCCGGTTTTGGCGTATGGAGCGCCTGGCATCTGGTCGAAACGACTCTCAAGCAGCAACAGCTCCGCGGTTAGCTTCCCTCTGGCCGGAGCCATTCCGGCCTTATCCCTCAAATTTTTTGGAGATCTTTGTCAATTTTCCTTGCTAACAATCAACATTCACCACATTTATGATTTTCTCCATCGACAACAACGACGCCAATACCGCGCCTTTGCACAAAAAAtggATaAGgtGCCTGAGTGGCGAGCTCAGGAGGGGCAAATATGAATAAATGTATTCCgATGATtATcAAcGGcATGATTCAAGAcTTcGAcAATTATGCcTATAAAGAgGTgAAACTcAATAATGAcAATcGcGTgAAATTAagcGTgATcACcGAAtcgTCAGTTagcAAAAC…
223	GGTACCCGGTTTTGGCGTATGGAGCGCCTGGCATCTGGTCGAAACGACTCTCAAGCAGCAACAGCTCCGCGGTTAGCTTCCCTCTGGCCGGAGCCATTCCGGCCTTATCCCTCAAATTTTTTGGAGATCTTTGTCAATTTTCCTTGCTAACAATCAACATTCACCACATTTATaAacagCTgtATCGACAACAACGACGCCAATACCGCGCCTTTGCACAAAAAAACAATCAGCAGCCTGAGTGGCGAGCTCAGGAGGGGCAAATATGAATAAATGcATTCCgATGATtATcAAcGGcATGATTCAAGATTTTGAcAATTATGCcTATAAAGAAGTgAAACTcAATAATGAcAAccGtGTgAAAcTtTCaGTgATcACcGAAtcgTCAGTTagcAAAAC…
224	GGTACCCGGTTTTGGCGTATGGAGCGCCTGGCATCTGGTCGAAACGACTCTCAAGCAGCAACAGCTCCGCGGTTAGCTTCCCTCTGGCCGGAGCCATTCCGGCCTTATCCCTCAAATTTTTTGGAGATCTTTGTCAATTTTCCTTGCTAACAATCAACATTCACtcgATcgAgaATTTTCTCCATCGACAACAACGACGCCAATACCGCGCCTTTGCACAAAAAAACAATCAGCAGCCTGAGTGGCGAGCTCAGGAGGGGCAAATATGAATAAATGcATTCCgATGATtATcAAcGGcATGATTCAAGATTTTGAcAATTATGCcTATAAAGAAGTgAAACTcAATAATGAcAAccGtGTgAAAcTtTCaGTgATcACcGAAtcgTCAGTTagcAAAAC…
225	GGTACCCGGTTTTGGCGTATGGAGCGCCTGGCATCTGGTCGAAACGACTCTCAAGCAGCAACAGCTCCGCGGTTAGCTTCCCTCTGGCCGGAGCCATTCCGGCCTTATCCCTCAAATTTTTTGGAGATCTTTGTCAATTTTCCTTGCTtgCttgCAACATTCACCACATTTATGATTTTCTCCATCGACAACAACGACGCCAATACCGCGCCTTTGCACAAAAAAACAATCAGCAGCCTGAGTGGCGAGCTCAGGAGGGGCAAATATGAATAAATGcATTCCgATGATtATcAAcGGcATGATTCAAGATTTTGAcAATTATGCcTATAAAGAAGTgAAACTcAATAATGAcAAccGtGTgAAAcTtTCaGTgATcACcGAAtcgTCAGTTagcAAAAC…
226	GGTACCCGGTTTTGGCGTATGGAGCGCCTGGCATCTGGTCGAAACGACTCTCAAGCAGCAACAGCTCCGCGGTTAGCTTCCCTCTGGCCGGAGCCATTCCGGCCTTATCCCTCAAATTTTTTGGAGATCTTTGTCAATTTTCCTTGCTAACAATCAACATTCACCACATTTATGATTTTCTCCATCGttAAggtgcACcCCAATACCGCGCCTTTGCACAAAAAAACAATCAGCAGCCTGAGTGGCGAGCTCAGGAGGGGCAAATATGAATAAATGcATTCCgATGATtATcAAcGGcATGATTCAAGATTTTGAcAATTATGCcTATAAAGAAGTgAAACTcAATAATGAcAAccGtGTgAAAcTtTCaGTgATcACcGAAtcgTCAGTTagcAAAAC…
227	GGTACCCGGTTTTGGCGTATGGAGCGCCTGGCATCTGGTCGAAACGACTCTCAAGCAGCAACAGCTCCGCGGTTAGCTTCCCTCTGGCCGGAGCCATTCCGGCCTTATCCCTCAAATTTTTTGGAGATCTTTGTCAATTTTCCTTGCTAACAATCAAgATgactCAtccTTATGATTTTCTCCATCGACAACAACGACGCCAATACCGCGCCTTTGCACAAAAAAACAATCAGCAGCCTGAGTGGCGAGCTCAGGAGGGGCAAATATGAATAAATGcATTCCgATGATtATcAAcGGcATGATTCAAGATTTTGAcAATTATGCcTATAAAGAAGTgAAACTcAATAATGAcAAccGtGTgAAAcTtTCaGTgATcACcGAAtcgTCAGTTagcAAAAC…
228	GGTACCCGGTTTTGGCGTATGGAGCGCCTGGCATCTGGTCGAAACGACTCTCAAGCAGCAACAGCTCCGCGGTTAGCTTCCCTCTGGCCGGAGCCATTCCGGCCTTATCCCTCAAATTTTTTGGAGATCTTTGTCAATTTTCCTTGCTAACAATCAACATTCACCACATTTAatAcgTgCTCCATCGACAACAACGACGCCAATACCGCGCCTTTGCACAAAAAAACAATCAGCAGCCTGAGTGGCGAGCTCAGGAGGGGCAAATATGAATAAATGcATTCCgATGATtATcAAcGGcATGATTCAAGATTTTGAcAATTATGCcTATAAAGAAGTgAAACTcAATAATGAcAAccGtGTgAAAcTtTCaGTgATcACcGAAtcgTCAGTTagcAAAAC…
229	GGTACCCGGTTTTGGCGTATGGAGCGCCTGGCATCTGGTCGAAACGACTCTCAAGCAGCAACAGCTCCGCGGTTAGCTTCCCTCTGGCCGGAGCCATTCCGGCCTTATCCCTCAAATTTTTTGGAGATCTTTGTCAATTTTCCTTGCTAACAATCAACATTCACCACATTTATGATTTTCTCCATCGAtAAtttCtcCGgCgATACCGCGCCTTTGCACAAAAAAACAATCAGCAGCCTGAGTGGCGAGCTCAGGAGGGGCAAATATGAATAAATGcATTCCgATGATtATcAAcGGcATGATTCAAGATTTTGAcAATTATGCcTATAAAGAAGTgAAACTcAATAATGAcAAccGtGTgAAAcTtTCaGTgATcACcGAAtcgTCAGTTagcAAAAC…
230	GGTACCCGGTTTTGGCGTATGGAGCGCCTGGCATCTGGTCGAAACGACTCTCAAGCAGCAACAGCTCCGCGGTTAGCTTCCCTCTGGCCGGAGCCATTCCGGCCTTATCCCTCAAATTTTTTGGAGATCTTTGTCAATTTTCCTTGCTAACAATCAACATTCACCACATTTATGATTTTCTCCATCGACAACAACGACGCCAAgACgGtGgCTTTGCACAAAAAAACAATCAGCAGCCTGAGTGGCGAGCTCAGGAGGGGCAAATATGAATAAATGcATTCCgATGATtATcAAcGGcATGATTCAAGATTTTGAcAATTATGCcTATAAAGAAGTgAAACTcAATAATGAcAAccGtGTgAAAcTtTCaGTgATcACcGAAtcgTCAGTTagcAAAAC…
231	GGTACCCGGTTTTGGCGTATGGAGCGCCTGGCATCTGGTCGAAACGACTCTCAAGCAGCAACAGCTCCGCGGTTAGCTTCCCTCTGGCCGGAGCCATTCCGGCCTTATCCCcaAgtcTTTTTGGAGATCTTTGTCAATTTTCCTTGCTAACAATCAACATTCACCACATTTATGATTTTCTCCATCGACAACAACGACGCCAATACCGCGCCTTTGCACAAAAAAACAATCAGCAGCCTGAGTGGCGAGCTCAGGAGGGGCAAATATGAATAAATGcATTCCgATGATtATcAAcGGcATGATTCAAGATTTTGAcAATTATGCcTATAAAGAAGTgAAACTcAATAATGAcAAccGtGTgAAAcTtTCaGTgATcACcGAAtcgTCAGTTagcAAAAC…
232	GGTACCCGGTTTTGGCGTATGGAGCGCCTGGCATCTGGTCGAAACGACTCTCAAGCAGCAACAGCTCCGCGGTTAGCTTCCCTCTGGCCGGAGCCATTCCGGCCTTATCCCTCAAATTTTTTGGAGATCTTTGTCAATTTTCCTTGCTAACAATCAACATTCACCACATTTATGATTTTCcttATCcACAACAACGACGCCAATACCGCGCCTTTGCACAAAAAAACAATCAGCAGCCTGAGTGGCGAGCTCAGGAGGGGCAAATATGAATAAATGcATTCCgATGATtATcAAcGGcATGATTCAAGATTTTGAcAATTATGCcTATAAAGAAGTgAAACTcAATAATGAcAAccGtGTgAAAcTtTCaGTgATcACcGAAtcgTCAGTTagcAAAAC…
233	GGTACCCGGTTTTGGCGTATGGAGCGCCTGGCATCTGGTCGAAACGACTCTCAAGCAGCAACAGCTCCGCGGTTAGCTTCCCTCTGGCCGGAGCCATTCCGGCCTTATCCCTCAAATTTTTTGGAGATCTTTGTCAATTTTCCTTGCTAACAATCAACATTCACCACATTTATGATTTTCTCCATCGACAACAACGACGCCAATAagGCcgCaaTGCACAAAAAAACAATCAGCAGCCTGAGTGGCGAGCTCAGGAGGGGCAAATATGAATAAATGcATTCCgATGATtATcAAcGGcATGATTCAAGATTTTGAcAATTATGCcTATAAAGAAGTgAAACTcAATAATGAcAAccGtGTgAAAcTtTCaGTgATcACcGAAtcgTCAGTTagcAAAAC…
234	GGTACCCGGTTTTGGCGTATGGAGCGCCTGGCATCTGGTCGAAACGACTCTCAAGCAGCAACAGCTCCGCGGTTAGCTTCCCTCTGGCCGGAGCCATTCCGGCCTTATCCCTCAAATTTTTTGGAGATCTTTGTCAATTTTCCTTGCTAACAATCAACcTTatCCACATTTATGATTTTCTCCATCGACAACAACGACGCCAATACCGCGCCTTTGCACAAAAAAACAATCAGCAGCCTGAGTGGCGAGCTCAGGAGGGGCAAATATGAATAAATGcATTCCgATGATtATcAAcGGcATGATTCAAGATTTTGAcAATTATGCcTATAAAGAAGTgAAACTcAATAATGAcAAccGtGTgAAAcTtTCaGTgATcACcGAAtcgTCAGTTagcAAAAC…
235	GGTACCCGGTTTTGGCGTATGGAGCGCCTGGCATCTGGTCGAAACGACTCTCAAGCAGCAACAGCTCCGCGGTTAGCTTCCCTCTGGCCGGAGCCATTCCGGCCTTATCCCTCAAATTTTTTGGAGATCTTTGTCAATTTTCCTTGCTAACAATCAACATTCACCACATTTATGATTTTgctaATCcACAACAACGACGCCAATACCGCGCCTTTGCACAAAAAAACAATCAGCAGCCTGAGTGGCGAGCTCAGGAGGGGCAAATATGAATAAATGcATTCCgATGATtATcAAcGGcATGATTCAAGATTTTGAcAATTATGCcTATAAAGAAGTgAAACTcAATAATGAcAAccGtGTgAAAcTtTCaGTgATcACcGAAtcgTCAGTTagcAAAAC…
236	GGTACCCGGTTTTGGCGTATGGAGCGCCTGGCATCTGGTCGAAACGACTCTCAAGCAGCAACAGCTCCGCGGTTAGCTTCCCTCTGGCCGGAGCCATTCCGGCCTTAggCCTggAATTTTTTGGAGATCTTTGTCAATTTTCCTTGCTAACAATCAACATTCACCACATTTATGATTTTCTCCATCGACAACAACGACGCCAATACCGCGCCTTTGCACAAAAAAACAATCAGCAGCCTGAGTGGCGAGCTCAGGAGGGGCAAATATGAATAAATGcATTCCgATGATtATcAAcGGcATGATTCAAGATTTTGAcAATTATGCcTATAAAGAAGTgAAACTcAATAATGAcAAccGtGTgAAAcTtTCaGTgATcACcGAAtcgTCAGTTagcAAAAC…
237	GGTACCCGGTTTTGGCGTATGGAGCGCCTGGCATCTGGTCGAAACGACTCTCAAGCAGCAACAGCTCCGCGGTTAGCTTCCCTCTGGCCGGAGCCATTCCGGCCTTATCCCTCAAATTTTTTGGAGATCTTTGTCAATTTTCCTTGCTAACAATCAACATTCACCACATTTATGATTTTCTCCATCGACAACAACGACGCCAATACCGCGCCTTTGCACAAAAAAtggATaAGgtGCCTGAGTGGCGAGCTCAGGAGGGGCAAATATGAATAAATGcATTCCgATGATtATcAAcGGcATGATTCAAGATTTTGAcAATTATGCcTATAAAGAAGTgAAACTcAATAATGAcAAccGtGTgAAAcTtTCaGTgATcACcGAAtcgTCAGTTagcAAAAC…
238	GGTACCCGGTTTTGGCGTATGGAGCGCCTGGCATCTGGTCGAAACGACTCTCAAGCAGCAACAGCTCCGCGGTTAGCTTCCCTCTGGCCGGAGCCATTCCGGCCTTATCCCTCAAATTTTTTGGAGATCTTTGTCAATTTTCCTTGCTAACAATCAACATTCACCACATTTATaAacagCTgtATCGACAACAACGACGCCAATACCGCGCCTTTGCACAAAAAAACAATCAGCAGCCTGAGTGGCGAGCTCAGGAGGGGCAAATATGAATAAATGTATTCCAATGATtATTAATGGcATGATcCAgGATTTTGATAAcTATGCATATAAgGAAGTgAAACTcAATAATGAcAAccGtGTgAAAcTtTCaGTgATcACcGAAtcgTCAGTTTCtAAgAC…
239	GGTACCCGGTTTTGGCGTATGGAGCGCCTGGCATCTGGTCGAAACGACTCTCAAGCAGCAACAGCTCCGCGGTTAGCTTCCCTCTGGCCGGAGCCATTCCGGCCTTATCCCTCAAATTTTTTGGAGATCTTTGTCAATTTTCCTTGCTAACAATCAACATTCACtcgATcgAgaATTTTCTCCATCGACAACAACGACGCCAATACCGCGCCTTTGCACAAAAAAACAATCAGCAGCCTGAGTGGCGAGCTCAGGAGGGGCAAATATGAATAAATGTATTCCAATGATtATTAATGGcATGATcCAgGATTTTGATAAcTATGCATATAAgGAAGTgAAACTcAATAATGAcAAccGtGTgAAAcTtTCaGTgATcACcGAAtcgTCAGTTTCtAAgAC…
240	GGTACCCGGTTTTGGCGTATGGAGCGCCTGGCATCTGGTCGAAACGACTCTCAAGCAGCAACAGCTCCGCGGTTAGCTTCCCTCTGGCCGGAGCCATTCCGGCCTTATCCCTCAAATTTTTTGGAGATCTTTGTCAATTTTCCTTGCTtgCttgCAACATTCACCACATTTATGATTTTCTCCATCGACAACAACGACGCCAATACCGCGCCTTTGCACAAAAAAACAATCAGCAGCCTGAGTGGCGAGCTCAGGAGGGGCAAATATGAATAAATGTATTCCAATGATtATTAATGGcATGATcCAgGATTTTGATAAcTATGCATATAAgGAAGTgAAACTcAATAATGAcAAccGtGTgAAAcTtTCaGTgATcACcGAAtcgTCAGTTTCtAAgAC…
241	GGTACCCGGTTTTGGCGTATGGAGCGCCTGGCATCTGGTCGAAACGACTCTCAAGCAGCAACAGCTCCGCGGTTAGCTTCCCTCTGGCCGGAGCCATTCCGGCCTTATCCCTCAAATTTTTTGGAGATCTTTGTCAATTTTCCTTGCTAACAATCAACATTCACCACATTTATGATTTTCTCCATCGttAAggtgcACcCCAATACCGCGCCTTTGCACAAAAAAACAATCAGCAGCCTGAGTGGCGAGCTCAGGAGGGGCAAATATGAATAAATGTATTCCAATGATtATTAATGGcATGATcCAgGATTTTGATAAcTATGCATATAAgGAAGTgAAACTcAATAATGAcAAccGtGTgAAAcTtTCaGTgATcACcGAAtcgTCAGTTTCtAAgAC…
242	GGTACCCGGTTTTGGCGTATGGAGCGCCTGGCATCTGGTCGAAACGACTCTCAAGCAGCAACAGCTCCGCGGTTAGCTTCCCTCTGGCCGGAGCCATTCCGGCCTTATCCCTCAAATTTTTTGGAGATCTTTGTCAATTTTCCTTGCTAACAATCAAgATgactCAtccTTATGATTTTCTCCATCGACAACAACGACGCCAATACCGCGCCTTTGCACAAAAAAACAATCAGCAGCCTGAGTGGCGAGCTCAGGAGGGGCAAATATGAATAAATGTATTCCAATGATtATTAATGGcATGATcCAgGATTTTGATAAcTATGCATATAAgGAAGTgAAACTcAATAATGAcAAccGtGTgAAAcTtTCaGTgATcACcGAAtcgTCAGTTTCtAAgAC…
243	GGTACCCGGTTTTGGCGTATGGAGCGCCTGGCATCTGGTCGAAACGACTCTCAAGCAGCAACAGCTCCGCGGTTAGCTTCCCTCTGGCCGGAGCCATTCCGGCCTTATCCCTCAAATTTTTTGGAGATCTTTGTCAATTTTCCTTGCTAACAATCAACATTCACCACATTTAatAcgTgCTCCATCGACAACAACGACGCCAATACCGCGCCTTTGCACAAAAAAACAATCAGCAGCCTGAGTGGCGAGCTCAGGAGGGGCAAATATGAATAAATGTATTCCAATGATtATTAATGGcATGATcCAgGATTTTGATAAcTATGCATATAAgGAAGTgAAACTcAATAATGAcAAccGtGTgAAAcTtTCaGTgATcACcGAAtcgTCAGTTTCtAAgAC…
244	GGTACCCGGTTTTGGCGTATGGAGCGCCTGGCATCTGGTCGAAACGACTCTCAAGCAGCAACAGCTCCGCGGTTAGCTTCCCTCTGGCCGGAGCCATTCCGGCCTTATCCCTCAAATTTTTTGGAGATCTTTGTCAATTTTCCTTGCTAACAATCAACATTCACCACATTTATGATTTTCTCCATCGAtAAtttCtcCGgCgATACCGCGCCTTTGCACAAAAAAACAATCAGCAGCCTGAGTGGCGAGCTCAGGAGGGGCAAATATGAATAAATGTATTCCAATGATtATTAATGGcATGATcCAgGATTTTGATAAcTATGCATATAAgGAAGTgAAACTcAATAATGAcAAccGtGTgAAAcTtTCaGTgATcACcGAAtcgTCAGTTTCtAAgAC…
245	GGTACCCGGTTTTGGCGTATGGAGCGCCTGGCATCTGGTCGAAACGACTCTCAAGCAGCAACAGCTCCGCGGTTAGCTTCCCTCTGGCCGGAGCCATTCCGGCCTTATCCCTCAAATTTTTTGGAGATCTTTGTCAATTTTCCTTGCTAACAATCAACATTCACCACATTTATGATTTTCTCCATCGACAACAACGACGCCAAgACgGtGgCTTTGCACAAAAAAACAATCAGCAGCCTGAGTGGCGAGCTCAGGAGGGGCAAATATGAATAAATGTATTCCAATGATtATTAATGGcATGATcCAgGATTTTGATAAcTATGCATATAAgGAAGTgAAACTcAATAATGAcAAccGtGTgAAAcTtTCaGTgATcACcGAAtcgTCAGTTTCtAAgAC…
246	GGTACCCGGTTTTGGCGTATGGAGCGCCTGGCATCTGGTCGAAACGACTCTCAAGCAGCAACAGCTCCGCGGTTAGCTTCCCTCTGGCCGGAGCCATTCCGGCCTTATCCCcaAgtcTTTTTGGAGATCTTTGTCAATTTTCCTTGCTAACAATCAACATTCACCACATTTATGATTTTCTCCATCGACAACAACGACGCCAATACCGCGCCTTTGCACAAAAAAACAATCAGCAGCCTGAGTGGCGAGCTCAGGAGGGGCAAATATGAATAAATGTATTCCAATGATtATTAATGGcATGATcCAgGATTTTGATAAcTATGCATATAAgGAAGTgAAACTcAATAATGAcAAccGtGTgAAAcTtTCaGTgATcACcGAAtcgTCAGTTTCtAAgAC…
247	GGTACCCGGTTTTGGCGTATGGAGCGCCTGGCATCTGGTCGAAACGACTCTCAAGCAGCAACAGCTCCGCGGTTAGCTTCCCTCTGGCCGGAGCCATTCCGGCCTTATCCCTCAAATTTTTTGGAGATCTTTGTCAATTTTCCTTGCTAACAATCAACATTCACCACATTTATGATTTTCcttATCcACAACAACGACGCCAATACCGCGCCTTTGCACAAAAAAACAATCAGCAGCCTGAGTGGCGAGCTCAGGAGGGGCAAATATGAATAAATGTATTCCAATGATtATTAATGGcATGATcCAgGATTTTGATAAcTATGCATATAAgGAAGTgAAACTcAATAATGAcAAccGtGTgAAAcTtTCaGTgATcACcGAAtcgTCAGTTTCtAAgAC…
248	GGTACCCGGTTTTGGCGTATGGAGCGCCTGGCATCTGGTCGAAACGACTCTCAAGCAGCAACAGCTCCGCGGTTAGCTTCCCTCTGGCCGGAGCCATTCCGGCCTTATCCCTCAAATTTTTTGGAGATCTTTGTCAATTTTCCTTGCTAACAATCAACATTCACCACATTTATGATTTTCTCCATCGACAACAACGACGCCAATAagGCcgCaaTGCACAAAAAAACAATCAGCAGCCTGAGTGGCGAGCTCAGGAGGGGCAAATATGAATAAATGTATTCCAATGATtATTAATGGcATGATcCAgGATTTTGATAAcTATGCATATAAgGAAGTgAAACTcAATAATGAcAAccGtGTgAAAcTtTCaGTgATcACcGAAtcgTCAGTTTCtAAgAC…
249	GGTACCCGGTTTTGGCGTATGGAGCGCCTGGCATCTGGTCGAAACGACTCTCAAGCAGCAACAGCTCCGCGGTTAGCTTCCCTCTGGCCGGAGCCATTCCGGCCTTATCCCTCAAATTTTTTGGAGATCTTTGTCAATTTTCCTTGCTAACAATCAACcTTatCCACATTTATGATTTTCTCCATCGACAACAACGACGCCAATACCGCGCCTTTGCACAAAAAAACAATCAGCAGCCTGAGTGGCGAGCTCAGGAGGGGCAAATATGAATAAATGTATTCCAATGATtATTAATGGcATGATcCAgGATTTTGATAAcTATGCATATAAgGAAGTgAAACTcAATAATGAcAAccGtGTgAAAcTtTCaGTgATcACcGAAtcgTCAGTTTCtAAgAC…
250	GGTACCCGGTTTTGGCGTATGGAGCGCCTGGCATCTGGTCGAAACGACTCTCAAGCAGCAACAGCTCCGCGGTTAGCTTCCCTCTGGCCGGAGCCATTCCGGCCTTATCCCTCAAATTTTTTGGAGATCTTTGTCAATTTTCCTTGCTAACAATCAACATTCACCACATTTATGATTTTgctaATCcACAACAACGACGCCAATACCGCGCCTTTGCACAAAAAAACAATCAGCAGCCTGAGTGGCGAGCTCAGGAGGGGCAAATATGAATAAATGTATTCCAATGATtATTAATGGcATGATcCAgGATTTTGATAAcTATGCATATAAgGAAGTgAAACTcAATAATGAcAAccGtGTgAAAcTtTCaGTgATcACcGAAtcgTCAGTTTCtAAgAC…
251	GGTACCCGGTTTTGGCGTATGGAGCGCCTGGCATCTGGTCGAAACGACTCTCAAGCAGCAACAGCTCCGCGGTTAGCTTCCCTCTGGCCGGAGCCATTCCGGCCTTAggCCTggAATTTTTTGGAGATCTTTGTCAATTTTCCTTGCTAACAATCAACATTCACCACATTTATGATTTTCTCCATCGACAACAACGACGCCAATACCGCGCCTTTGCACAAAAAAACAATCAGCAGCCTGAGTGGCGAGCTCAGGAGGGGCAAATATGAATAAATGTATTCCAATGATtATTAATGGcATGATcCAgGATTTTGATAAcTATGCATATAAgGAAGTgAAACTcAATAATGAcAAccGtGTgAAAcTtTCaGTgATcACcGAAtcgTCAGTTTCtAAgAC…
252	GGTACCCGGTTTTGGCGTATGGAGCGCCTGGCATCTGGTCGAAACGACTCTCAAGCAGCAACAGCTCCGCGGTTAGCTTCCCTCTGGCCGGAGCCATTCCGGCCTTATCCCTCAAATTTTTTGGAGATCTTTGTCAATTTTCCTTGCTAACAATCAACATTCACCACATTTATGATTTTCTCCATCGACAACAACGACGCCAATACCGCGCCTTTGCACAAAAAAtggATaAGgtGCCTGAGTGGCGAGCTCAGGAGGGGCAAATATGAATAAATGTATTCCAATGATtATTAATGGcATGATcCAgGATTTTGATAAcTATGCATATAAgGAAGTgAAACTcAATAATGAcAAccGtGTgAAAcTtTCaGTgATcACcGAAtcgTCAGTTTCtAAgAC…
253	GGTACCCGGTTTTGGCGTATGGAGCGCCTGGCATCTGGTCGAAACGACTCTCAAGCAGCAACAGCTCCGCGGTTAGCTTCCCTCTGGCCGGAGCCATTCCGGCCTTATCCCTCAAATTTTTTGGAGATCTTTGTCAATTTTCCTTGCTAACAATCAACATTCACCACATTTATaAacagCTgtATCGACAACAACGACGCCAATACCGCGCCTTTGCACAAAAAAACAATCAGCAGCCTGAGTGGCGAGCTCAGGAGGGGCAAATATGAATAAATGcATaCCAATGATtATcAAcGGcATGATcCAgGAcTTcGATAAcTATGCcTATAAAGAAGTcAAACTAAATAATGATAATcGAGTAAAATTgagTGTgATcACcGAAAGcagcGTaagcAAAAC…
254	GGTACCCGGTTTTGGCGTATGGAGCGCCTGGCATCTGGTCGAAACGACTCTCAAGCAGCAACAGCTCCGCGGTTAGCTTCCCTCTGGCCGGAGCCATTCCGGCCTTATCCCTCAAATTTTTTGGAGATCTTTGTCAATTTTCCTTGCTAACAATCAACATTCACtcgATcgAgaATTTTCTCCATCGACAACAACGACGCCAATACCGCGCCTTTGCACAAAAAAACAATCAGCAGCCTGAGTGGCGAGCTCAGGAGGGGCAAATATGAATAAATGcATaCCAATGATtATcAAcGGcATGATcCAgGAcTTcGATAAcTATGCcTATAAAGAAGTcAAACTAAATAATGATAATcGAGTAAAATTgagTGTgATcACcGAAAGcagcGTaagcAAAAC…
255	GGTACCCGGTTTTGGCGTATGGAGCGCCTGGCATCTGGTCGAAACGACTCTCAAGCAGCAACAGCTCCGCGGTTAGCTTCCCTCTGGCCGGAGCCATTCCGGCCTTATCCCTCAAATTTTTTGGAGATCTTTGTCAATTTTCCTTGCTtgCttgCAACATTCACCACATTTATGATTTTCTCCATCGACAACAACGACGCCAATACCGCGCCTTTGCACAAAAAAACAATCAGCAGCCTGAGTGGCGAGCTCAGGAGGGGCAAATATGAATAAATGcATaCCAATGATtATcAAcGGcATGATcCAgGAcTTcGATAAcTATGCcTATAAAGAAGTcAAACTAAATAATGATAATcGAGTAAAATTgagTGTgATcACcGAAAGcagcGTaagcAAAAC…
256	GGTACCCGGTTTTGGCGTATGGAGCGCCTGGCATCTGGTCGAAACGACTCTCAAGCAGCAACAGCTCCGCGGTTAGCTTCCCTCTGGCCGGAGCCATTCCGGCCTTATCCCTCAAATTTTTTGGAGATCTTTGTCAATTTTCCTTGCTAACAATCAACATTCACCACATTTATGATTTTCTCCATCGttAAggtgcACcCCAATACCGCGCCTTTGCACAAAAAAACAATCAGCAGCCTGAGTGGCGAGCTCAGGAGGGGCAAATATGAATAAATGcATaCCAATGATtATcAAcGGcATGATcCAgGAcTTcGATAAcTATGCcTATAAAGAAGTcAAACTAAATAATGATAATcGAGTAAAATTgagTGTgATcACcGAAAGcagcGTaagcAAAAC…
257	GGTACCCGGTTTTGGCGTATGGAGCGCCTGGCATCTGGTCGAAACGACTCTCAAGCAGCAACAGCTCCGCGGTTAGCTTCCCTCTGGCCGGAGCCATTCCGGCCTTATCCCTCAAATTTTTTGGAGATCTTTGTCAATTTTCCTTGCTAACAATCAAgATgactCAtccTTATGATTTTCTCCATCGACAACAACGACGCCAATACCGCGCCTTTGCACAAAAAAACAATCAGCAGCCTGAGTGGCGAGCTCAGGAGGGGCAAATATGAATAAATGcATaCCAATGATtATcAAcGGcATGATcCAgGAcTTcGATAAcTATGCcTATAAAGAAGTcAAACTAAATAATGATAATcGAGTAAAATTgagTGTgATcACcGAAAGcagcGTaagcAAAAC…
258	GGTACCCGGTTTTGGCGTATGGAGCGCCTGGCATCTGGTCGAAACGACTCTCAAGCAGCAACAGCTCCGCGGTTAGCTTCCCTCTGGCCGGAGCCATTCCGGCCTTATCCCTCAAATTTTTTGGAGATCTTTGTCAATTTTCCTTGCTAACAATCAACATTCACCACATTTAatAcgTgCTCCATCGACAACAACGACGCCAATACCGCGCCTTTGCACAAAAAAACAATCAGCAGCCTGAGTGGCGAGCTCAGGAGGGGCAAATATGAATAAATGcATaCCAATGATtATcAAcGGcATGATcCAgGAcTTcGATAAcTATGCcTATAAAGAAGTcAAACTAAATAATGATAATcGAGTAAAATTgagTGTgATcACcGAAAGcagcGTaagcAAAAC…
259	GGTACCCGGTTTTGGCGTATGGAGCGCCTGGCATCTGGTCGAAACGACTCTCAAGCAGCAACAGCTCCGCGGTTAGCTTCCCTCTGGCCGGAGCCATTCCGGCCTTATCCCTCAAATTTTTTGGAGATCTTTGTCAATTTTCCTTGCTAACAATCAACATTCACCACATTTATGATTTTCTCCATCGAtAAtttCtcCGgCgATACCGCGCCTTTGCACAAAAAAACAATCAGCAGCCTGAGTGGCGAGCTCAGGAGGGGCAAATATGAATAAATGcATaCCAATGATtATcAAcGGcATGATcCAgGAcTTcGATAAcTATGCcTATAAAGAAGTcAAACTAAATAATGATAATcGAGTAAAATTgagTGTgATcACcGAAAGcagcGTaagcAAAAC…
260	GGTACCCGGTTTTGGCGTATGGAGCGCCTGGCATCTGGTCGAAACGACTCTCAAGCAGCAACAGCTCCGCGGTTAGCTTCCCTCTGGCCGGAGCCATTCCGGCCTTATCCCTCAAATTTTTTGGAGATCTTTGTCAATTTTCCTTGCTAACAATCAACATTCACCACATTTATGATTTTCTCCATCGACAACAACGACGCCAAgACgGtGgCTTTGCACAAAAAAACAATCAGCAGCCTGAGTGGCGAGCTCAGGAGGGGCAAATATGAATAAATGcATaCCAATGATtATcAAcGGcATGATcCAgGAcTTcGATAAcTATGCcTATAAAGAAGTcAAACTAAATAATGATAATcGAGTAAAATTgagTGTgATcACcGAAAGcagcGTaagcAAAAC…
261	GGTACCCGGTTTTGGCGTATGGAGCGCCTGGCATCTGGTCGAAACGACTCTCAAGCAGCAACAGCTCCGCGGTTAGCTTCCCTCTGGCCGGAGCCATTCCGGCCTTATCCCcaAgtcTTTTTGGAGATCTTTGTCAATTTTCCTTGCTAACAATCAACATTCACCACATTTATGATTTTCTCCATCGACAACAACGACGCCAATACCGCGCCTTTGCACAAAAAAACAATCAGCAGCCTGAGTGGCGAGCTCAGGAGGGGCAAATATGAATAAATGcATaCCAATGATtATcAAcGGcATGATcCAgGAcTTcGATAAcTATGCcTATAAAGAAGTcAAACTAAATAATGATAATcGAGTAAAATTgagTGTgATcACcGAAAGcagcGTaagcAAAAC…
262	GGTACCCGGTTTTGGCGTATGGAGCGCCTGGCATCTGGTCGAAACGACTCTCAAGCAGCAACAGCTCCGCGGTTAGCTTCCCTCTGGCCGGAGCCATTCCGGCCTTATCCCTCAAATTTTTTGGAGATCTTTGTCAATTTTCCTTGCTAACAATCAACATTCACCACATTTATGATTTTCcttATCcACAACAACGACGCCAATACCGCGCCTTTGCACAAAAAAACAATCAGCAGCCTGAGTGGCGAGCTCAGGAGGGGCAAATATGAATAAATGcATaCCAATGATtATcAAcGGcATGATcCAgGAcTTcGATAAcTATGCcTATAAAGAAGTcAAACTAAATAATGATAATcGAGTAAAATTgagTGTgATcACcGAAAGcagcGTaagcAAAAC…
263	GGTACCCGGTTTTGGCGTATGGAGCGCCTGGCATCTGGTCGAAACGACTCTCAAGCAGCAACAGCTCCGCGGTTAGCTTCCCTCTGGCCGGAGCCATTCCGGCCTTATCCCTCAAATTTTTTGGAGATCTTTGTCAATTTTCCTTGCTAACAATCAACATTCACCACATTTATGATTTTCTCCATCGACAACAACGACGCCAATAagGCcgCaaTGCACAAAAAAACAATCAGCAGCCTGAGTGGCGAGCTCAGGAGGGGCAAATATGAATAAATGcATaCCAATGATtATcAAcGGcATGATcCAgGAcTTcGATAAcTATGCcTATAAAGAAGTcAAACTAAATAATGATAATcGAGTAAAATTgagTGTgATcACcGAAAGcagcGTaagcAAAAC…
264	GGTACCCGGTTTTGGCGTATGGAGCGCCTGGCATCTGGTCGAAACGACTCTCAAGCAGCAACAGCTCCGCGGTTAGCTTCCCTCTGGCCGGAGCCATTCCGGCCTTATCCCTCAAATTTTTTGGAGATCTTTGTCAATTTTCCTTGCTAACAATCAACcTTatCCACATTTATGATTTTCTCCATCGACAACAACGACGCCAATACCGCGCCTTTGCACAAAAAAACAATCAGCAGCCTGAGTGGCGAGCTCAGGAGGGGCAAATATGAATAAATGcATaCCAATGATtATcAAcGGcATGATcCAgGAcTTcGATAAcTATGCcTATAAAGAAGTcAAACTAAATAATGATAATcGAGTAAAATTgagTGTgATcACcGAAAGcagcGTaagcAAAAC…
265	GGTACCCGGTTTTGGCGTATGGAGCGCCTGGCATCTGGTCGAAACGACTCTCAAGCAGCAACAGCTCCGCGGTTAGCTTCCCTCTGGCCGGAGCCATTCCGGCCTTATCCCTCAAATTTTTTGGAGATCTTTGTCAATTTTCCTTGCTAACAATCAACATTCACCACATTTATGATTTTgctaATCcACAACAACGACGCCAATACCGCGCCTTTGCACAAAAAAACAATCAGCAGCCTGAGTGGCGAGCTCAGGAGGGGCAAATATGAATAAATGcATaCCAATGATtATcAAcGGcATGATcCAgGAcTTcGATAAcTATGCcTATAAAGAAGTcAAACTAAATAATGATAATcGAGTAAAATTgagTGTgATcACcGAAAGcagcGTaagcAAAAC…
266	GGTACCCGGTTTTGGCGTATGGAGCGCCTGGCATCTGGTCGAAACGACTCTCAAGCAGCAACAGCTCCGCGGTTAGCTTCCCTCTGGCCGGAGCCATTCCGGCCTTAggCCTggAATTTTTTGGAGATCTTTGTCAATTTTCCTTGCTAACAATCAACATTCACCACATTTATGATTTTCTCCATCGACAACAACGACGCCAATACCGCGCCTTTGCACAAAAAAACAATCAGCAGCCTGAGTGGCGAGCTCAGGAGGGGCAAATATGAATAAATGcATaCCAATGATtATcAAcGGcATGATcCAgGAcTTcGATAAcTATGCcTATAAAGAAGTcAAACTAAATAATGATAATcGAGTAAAATTgagTGTgATcACcGAAAGcagcGTaagcAAAAC…
267	GGTACCCGGTTTTGGCGTATGGAGCGCCTGGCATCTGGTCGAAACGACTCTCAAGCAGCAACAGCTCCGCGGTTAGCTTCCCTCTGGCCGGAGCCATTCCGGCCTTATCCCTCAAATTTTTTGGAGATCTTTGTCAATTTTCCTTGCTAACAATCAACATTCACCACATTTATGATTTTCTCCATCGACAACAACGACGCCAATACCGCGCCTTTGCACAAAAAAtggATaAGgtGCCTGAGTGGCGAGCTCAGGAGGGGCAAATATGAATAAATGcATaCCAATGATtATcAAcGGcATGATcCAgGAcTTcGATAAcTATGCcTATAAAGAAGTcAAACTAAATAATGATAATcGAGTAAAATTgagTGTgATcACcGAAAGcagcGTaagcAAAAC…
268	GGTACCCGGTTTTGGCGTATGGAGCGCCTGGCATCTGGTCGAAACGACTCTCAAGCAGCAACAGCTCCGCGGTTAGCTTCCCTCTGGCCGGAGCCATTCCGGCCTTATCCCTCAAATTTTTTGGAGATCTTTGTCAATTTTCCTTGCTAACAATCAACATTCACCACATTTATaAacagCTgtATCGACAACAACGACGCCAATACCGCGCCTTTGCACAAAAAAACAATCAGCAGCCTGAGTGGCGAGCTCAGGAGGGGCAAATATGAATAAATGcATTCCgATGATtATcAAcGGcATGATTCAgGATTTTGAcAAcTAcGCcTATAAAGAgGTaAAgCTgAATAAcGATAAccGtGTAAAATTgagTGTgATcACcGAAAGcagcGTaagcAAAAC…
269	GGTACCCGGTTTTGGCGTATGGAGCGCCTGGCATCTGGTCGAAACGACTCTCAAGCAGCAACAGCTCCGCGGTTAGCTTCCCTCTGGCCGGAGCCATTCCGGCCTTATCCCTCAAATTTTTTGGAGATCTTTGTCAATTTTCCTTGCTAACAATCAACATTCACtcgATcgAgaATTTTCTCCATCGACAACAACGACGCCAATACCGCGCCTTTGCACAAAAAAACAATCAGCAGCCTGAGTGGCGAGCTCAGGAGGGGCAAATATGAATAAATGcATTCCgATGATtATcAAcGGcATGATTCAgGATTTTGAcAAcTAcGCcTATAAAGAgGTaAAgCTgAATAAcGATAAccGtGTAAAATTgagTGTgATcACcGAAAGcagcGTaagcAAAAC…
270	GGTACCCGGTTTTGGCGTATGGAGCGCCTGGCATCTGGTCGAAACGACTCTCAAGCAGCAACAGCTCCGCGGTTAGCTTCCCTCTGGCCGGAGCCATTCCGGCCTTATCCCTCAAATTTTTTGGAGATCTTTGTCAATTTTCCTTGCTtgCttgCAACATTCACCACATTTATGATTTTCTCCATCGACAACAACGACGCCAATACCGCGCCTTTGCACAAAAAAACAATCAGCAGCCTGAGTGGCGAGCTCAGGAGGGGCAAATATGAATAAATGcATTCCgATGATtATcAAcGGcATGATTCAgGATTTTGAcAAcTAcGCcTATAAAGAgGTaAAgCTgAATAAcGATAAccGtGTAAAATTgagTGTgATcACcGAAAGcagcGTaagcAAAAC…
271	GGTACCCGGTTTTGGCGTATGGAGCGCCTGGCATCTGGTCGAAACGACTCTCAAGCAGCAACAGCTCCGCGGTTAGCTTCCCTCTGGCCGGAGCCATTCCGGCCTTATCCCTCAAATTTTTTGGAGATCTTTGTCAATTTTCCTTGCTAACAATCAACATTCACCACATTTATGATTTTCTCCATCGttAAggtgcACcCCAATACCGCGCCTTTGCACAAAAAAACAATCAGCAGCCTGAGTGGCGAGCTCAGGAGGGGCAAATATGAATAAATGcATTCCgATGATtATcAAcGGcATGATTCAgGATTTTGAcAAcTAcGCcTATAAAGAgGTaAAgCTgAATAAcGATAAccGtGTAAAATTgagTGTgATcACcGAAAGcagcGTaagcAAAAC…
272	GGTACCCGGTTTTGGCGTATGGAGCGCCTGGCATCTGGTCGAAACGACTCTCAAGCAGCAACAGCTCCGCGGTTAGCTTCCCTCTGGCCGGAGCCATTCCGGCCTTATCCCTCAAATTTTTTGGAGATCTTTGTCAATTTTCCTTGCTAACAATCAAgATgactCAtccTTATGATTTTCTCCATCGACAACAACGACGCCAATACCGCGCCTTTGCACAAAAAAACAATCAGCAGCCTGAGTGGCGAGCTCAGGAGGGGCAAATATGAATAAATGcATTCCgATGATtATcAAcGGcATGATTCAgGATTTTGAcAAcTAcGCcTATAAAGAgGTaAAgCTgAATAAcGATAAccGtGTAAAATTgagTGTgATcACcGAAAGcagcGTaagcAAAAC…
273	GGTACCCGGTTTTGGCGTATGGAGCGCCTGGCATCTGGTCGAAACGACTCTCAAGCAGCAACAGCTCCGCGGTTAGCTTCCCTCTGGCCGGAGCCATTCCGGCCTTATCCCTCAAATTTTTTGGAGATCTTTGTCAATTTTCCTTGCTAACAATCAACATTCACCACATTTAatAcgTgCTCCATCGACAACAACGACGCCAATACCGCGCCTTTGCACAAAAAAACAATCAGCAGCCTGAGTGGCGAGCTCAGGAGGGGCAAATATGAATAAATGcATTCCgATGATtATcAAcGGcATGATTCAgGATTTTGAcAAcTAcGCcTATAAAGAgGTaAAgCTgAATAAcGATAAccGtGTAAAATTgagTGTgATcACcGAAAGcagcGTaagcAAAAC…
274	GGTACCCGGTTTTGGCGTATGGAGCGCCTGGCATCTGGTCGAAACGACTCTCAAGCAGCAACAGCTCCGCGGTTAGCTTCCCTCTGGCCGGAGCCATTCCGGCCTTATCCCTCAAATTTTTTGGAGATCTTTGTCAATTTTCCTTGCTAACAATCAACATTCACCACATTTATGATTTTCTCCATCGAtAAtttCtcCGgCgATACCGCGCCTTTGCACAAAAAAACAATCAGCAGCCTGAGTGGCGAGCTCAGGAGGGGCAAATATGAATAAATGcATTCCgATGATtATcAAcGGcATGATTCAgGATTTTGAcAAcTAcGCcTATAAAGAgGTaAAgCTgAATAAcGATAAccGtGTAAAATTgagTGTgATcACcGAAAGcagcGTaagcAAAAC…
275	GGTACCCGGTTTTGGCGTATGGAGCGCCTGGCATCTGGTCGAAACGACTCTCAAGCAGCAACAGCTCCGCGGTTAGCTTCCCTCTGGCCGGAGCCATTCCGGCCTTATCCCTCAAATTTTTTGGAGATCTTTGTCAATTTTCCTTGCTAACAATCAACATTCACCACATTTATGATTTTCTCCATCGACAACAACGACGCCAAgACgGtGgCTTTGCACAAAAAAACAATCAGCAGCCTGAGTGGCGAGCTCAGGAGGGGCAAATATGAATAAATGcATTCCgATGATtATcAAcGGcATGATTCAgGATTTTGAcAAcTAcGCcTATAAAGAgGTaAAgCTgAATAAcGATAAccGtGTAAAATTgagTGTgATcACcGAAAGcagcGTaagcAAAAC…
276	GGTACCCGGTTTTGGCGTATGGAGCGCCTGGCATCTGGTCGAAACGACTCTCAAGCAGCAACAGCTCCGCGGTTAGCTTCCCTCTGGCCGGAGCCATTCCGGCCTTATCCCcaAgtcTTTTTGGAGATCTTTGTCAATTTTCCTTGCTAACAATCAACATTCACCACATTTATGATTTTCTCCATCGACAACAACGACGCCAATACCGCGCCTTTGCACAAAAAAACAATCAGCAGCCTGAGTGGCGAGCTCAGGAGGGGCAAATATGAATAAATGcATTCCgATGATtATcAAcGGcATGATTCAgGATTTTGAcAAcTAcGCcTATAAAGAgGTaAAgCTgAATAAcGATAAccGtGTAAAATTgagTGTgATcACcGAAAGcagcGTaagcAAAAC…
277	GGTACCCGGTTTTGGCGTATGGAGCGCCTGGCATCTGGTCGAAACGACTCTCAAGCAGCAACAGCTCCGCGGTTAGCTTCCCTCTGGCCGGAGCCATTCCGGCCTTATCCCTCAAATTTTTTGGAGATCTTTGTCAATTTTCCTTGCTAACAATCAACATTCACCACATTTATGATTTTCcttATCcACAACAACGACGCCAATACCGCGCCTTTGCACAAAAAAACAATCAGCAGCCTGAGTGGCGAGCTCAGGAGGGGCAAATATGAATAAATGcATTCCgATGATtATcAAcGGcATGATTCAgGATTTTGAcAAcTAcGCcTATAAAGAgGTaAAgCTgAATAAcGATAAccGtGTAAAATTgagTGTgATcACcGAAAGcagcGTaagcAAAAC…
278	GGTACCCGGTTTTGGCGTATGGAGCGCCTGGCATCTGGTCGAAACGACTCTCAAGCAGCAACAGCTCCGCGGTTAGCTTCCCTCTGGCCGGAGCCATTCCGGCCTTATCCCTCAAATTTTTTGGAGATCTTTGTCAATTTTCCTTGCTAACAATCAACATTCACCACATTTATGATTTTCTCCATCGACAACAACGACGCCAATAagGCcgCaaTGCACAAAAAAACAATCAGCAGCCTGAGTGGCGAGCTCAGGAGGGGCAAATATGAATAAATGcATTCCgATGATtATcAAcGGcATGATTCAgGATTTTGAcAAcTAcGCcTATAAAGAgGTaAAgCTgAATAAcGATAAccGtGTAAAATTgagTGTgATcACcGAAAGcagcGTaagcAAAAC…
279	GGTACCCGGTTTTGGCGTATGGAGCGCCTGGCATCTGGTCGAAACGACTCTCAAGCAGCAACAGCTCCGCGGTTAGCTTCCCTCTGGCCGGAGCCATTCCGGCCTTATCCCTCAAATTTTTTGGAGATCTTTGTCAATTTTCCTTGCTAACAATCAACcTTatCCACATTTATGATTTTCTCCATCGACAACAACGACGCCAATACCGCGCCTTTGCACAAAAAAACAATCAGCAGCCTGAGTGGCGAGCTCAGGAGGGGCAAATATGAATAAATGcATTCCgATGATtATcAAcGGcATGATTCAgGATTTTGAcAAcTAcGCcTATAAAGAgGTaAAgCTgAATAAcGATAAccGtGTAAAATTgagTGTgATcACcGAAAGcagcGTaagcAAAAC…
280	GGTACCCGGTTTTGGCGTATGGAGCGCCTGGCATCTGGTCGAAACGACTCTCAAGCAGCAACAGCTCCGCGGTTAGCTTCCCTCTGGCCGGAGCCATTCCGGCCTTATCCCTCAAATTTTTTGGAGATCTTTGTCAATTTTCCTTGCTAACAATCAACATTCACCACATTTATGATTTTgctaATCcACAACAACGACGCCAATACCGCGCCTTTGCACAAAAAAACAATCAGCAGCCTGAGTGGCGAGCTCAGGAGGGGCAAATATGAATAAATGcATTCCgATGATtATcAAcGGcATGATTCAgGATTTTGAcAAcTAcGCcTATAAAGAgGTaAAgCTgAATAAcGATAAccGtGTAAAATTgagTGTgATcACcGAAAGcagcGTaagcAAAAC…
281	GGTACCCGGTTTTGGCGTATGGAGCGCCTGGCATCTGGTCGAAACGACTCTCAAGCAGCAACAGCTCCGCGGTTAGCTTCCCTCTGGCCGGAGCCATTCCGGCCTTAggCCTggAATTTTTTGGAGATCTTTGTCAATTTTCCTTGCTAACAATCAACATTCACCACATTTATGATTTTCTCCATCGACAACAACGACGCCAATACCGCGCCTTTGCACAAAAAAACAATCAGCAGCCTGAGTGGCGAGCTCAGGAGGGGCAAATATGAATAAATGcATTCCgATGATtATcAAcGGcATGATTCAgGATTTTGAcAAcTAcGCcTATAAAGAgGTaAAgCTgAATAAcGATAAccGtGTAAAATTgagTGTgATcACcGAAAGcagcGTaagcAAAAC…
282	GGTACCCGGTTTTGGCGTATGGAGCGCCTGGCATCTGGTCGAAACGACTCTCAAGCAGCAACAGCTCCGCGGTTAGCTTCCCTCTGGCCGGAGCCATTCCGGCCTTATCCCTCAAATTTTTTGGAGATCTTTGTCAATTTTCCTTGCTAACAATCAACATTCACCACATTTATGATTTTCTCCATCGACAACAACGACGCCAATACCGCGCCTTTGCACAAAAAAtggATaAGgtGCCTGAGTGGCGAGCTCAGGAGGGGCAAATATGAATAAATGcATTCCgATGATtATcAAcGGcATGATTCAgGATTTTGAcAAcTAcGCcTATAAAGAgGTaAAgCTgAATAAcGATAAccGtGTAAAATTgagTGTgATcACcGAAAGcagcGTaagcAAAAC…
283	GGTACCCGGTTTTGGCGTATGGAGCGCCTGGCATCTGGTCGAAACGACTCTCAAGCAGCAACAGCTCCGCGGTTAGCTTCCCTCTGGCCGGAGCCATTCCGGCCTTATCCCTCAAATTTTTTGGAGATCTTTGTCAATTTTCCTTGCTAACAATCAACATTCACCACATTTATaAacagCTgtATCGACAACAACGACGCCAATACCGCGCCTTTGCACAAAAAAACAATCAGCAGCCTGAGTGGCGAGCTCAGGAGGGGCAAATATGAATAAATGTATTCCgATGATtATcAAcGGcATGATTCAgGAcTTcGAcAATTAcGCcTATAAAGAgGTaAAgCTgAATAAcGATAAccGtGTAAAATTgagTGTgATcACcGAAtcgTCAGTTagcAAAAC…
284	GGTACCCGGTTTTGGCGTATGGAGCGCCTGGCATCTGGTCGAAACGACTCTCAAGCAGCAACAGCTCCGCGGTTAGCTTCCCTCTGGCCGGAGCCATTCCGGCCTTATCCCTCAAATTTTTTGGAGATCTTTGTCAATTTTCCTTGCTAACAATCAACATTCACtcgATcgAgaATTTTCTCCATCGACAACAACGACGCCAATACCGCGCCTTTGCACAAAAAAACAATCAGCAGCCTGAGTGGCGAGCTCAGGAGGGGCAAATATGAATAAATGTATTCCgATGATtATcAAcGGcATGATTCAgGAcTTcGAcAATTAcGCcTATAAAGAgGTaAAgCTgAATAAcGATAAccGtGTAAAATTgagTGTgATcACcGAAtcgTCAGTTagcAAAAC…
285	GGTACCCGGTTTTGGCGTATGGAGCGCCTGGCATCTGGTCGAAACGACTCTCAAGCAGCAACAGCTCCGCGGTTAGCTTCCCTCTGGCCGGAGCCATTCCGGCCTTATCCCTCAAATTTTTTGGAGATCTTTGTCAATTTTCCTTGCTtgCttgCAACATTCACCACATTTATGATTTTCTCCATCGACAACAACGACGCCAATACCGCGCCTTTGCACAAAAAAACAATCAGCAGCCTGAGTGGCGAGCTCAGGAGGGGCAAATATGAATAAATGTATTCCgATGATtATcAAcGGcATGATTCAgGAcTTcGAcAATTAcGCcTATAAAGAgGTaAAgCTgAATAAcGATAAccGtGTAAAATTgagTGTgATcACcGAAtcgTCAGTTagcAAAAC…
286	GGTACCCGGTTTTGGCGTATGGAGCGCCTGGCATCTGGTCGAAACGACTCTCAAGCAGCAACAGCTCCGCGGTTAGCTTCCCTCTGGCCGGAGCCATTCCGGCCTTATCCCTCAAATTTTTTGGAGATCTTTGTCAATTTTCCTTGCTAACAATCAACATTCACCACATTTATGATTTTCTCCATCGttAAggtgcACcCCAATACCGCGCCTTTGCACAAAAAAACAATCAGCAGCCTGAGTGGCGAGCTCAGGAGGGGCAAATATGAATAAATGTATTCCgATGATtATcAAcGGcATGATTCAgGAcTTcGAcAATTAcGCcTATAAAGAgGTaAAgCTgAATAAcGATAAccGtGTAAAATTgagTGTgATcACcGAAtcgTCAGTTagcAAAAC…
287	GGTACCCGGTTTTGGCGTATGGAGCGCCTGGCATCTGGTCGAAACGACTCTCAAGCAGCAACAGCTCCGCGGTTAGCTTCCCTCTGGCCGGAGCCATTCCGGCCTTATCCCTCAAATTTTTTGGAGATCTTTGTCAATTTTCCTTGCTAACAATCAAgATgactCAtccTTATGATTTTCTCCATCGACAACAACGACGCCAATACCGCGCCTTTGCACAAAAAAACAATCAGCAGCCTGAGTGGCGAGCTCAGGAGGGGCAAATATGAATAAATGTATTCCgATGATtATcAAcGGcATGATTCAgGAcTTcGAcAATTAcGCcTATAAAGAgGTaAAgCTgAATAAcGATAAccGtGTAAAATTgagTGTgATcACcGAAtcgTCAGTTagcAAAAC…
288	GGTACCCGGTTTTGGCGTATGGAGCGCCTGGCATCTGGTCGAAACGACTCTCAAGCAGCAACAGCTCCGCGGTTAGCTTCCCTCTGGCCGGAGCCATTCCGGCCTTATCCCTCAAATTTTTTGGAGATCTTTGTCAATTTTCCTTGCTAACAATCAACATTCACCACATTTAatAcgTgCTCCATCGACAACAACGACGCCAATACCGCGCCTTTGCACAAAAAAACAATCAGCAGCCTGAGTGGCGAGCTCAGGAGGGGCAAATATGAATAAATGTATTCCgATGATtATcAAcGGcATGATTCAgGAcTTcGAcAATTAcGCcTATAAAGAgGTaAAgCTgAATAAcGATAAccGtGTAAAATTgagTGTgATcACcGAAtcgTCAGTTagcAAAAC…
289	GGTACCCGGTTTTGGCGTATGGAGCGCCTGGCATCTGGTCGAAACGACTCTCAAGCAGCAACAGCTCCGCGGTTAGCTTCCCTCTGGCCGGAGCCATTCCGGCCTTATCCCTCAAATTTTTTGGAGATCTTTGTCAATTTTCCTTGCTAACAATCAACATTCACCACATTTATGATTTTCTCCATCGAtAAtttCtcCGgCgATACCGCGCCTTTGCACAAAAAAACAATCAGCAGCCTGAGTGGCGAGCTCAGGAGGGGCAAATATGAATAAATGTATTCCgATGATtATcAAcGGcATGATTCAgGAcTTcGAcAATTAcGCcTATAAAGAgGTaAAgCTgAATAAcGATAAccGtGTAAAATTgagTGTgATcACcGAAtcgTCAGTTagcAAAAC…
290	GGTACCCGGTTTTGGCGTATGGAGCGCCTGGCATCTGGTCGAAACGACTCTCAAGCAGCAACAGCTCCGCGGTTAGCTTCCCTCTGGCCGGAGCCATTCCGGCCTTATCCCTCAAATTTTTTGGAGATCTTTGTCAATTTTCCTTGCTAACAATCAACATTCACCACATTTATGATTTTCTCCATCGACAACAACGACGCCAAgACgGtGgCTTTGCACAAAAAAACAATCAGCAGCCTGAGTGGCGAGCTCAGGAGGGGCAAATATGAATAAATGTATTCCgATGATtATcAAcGGcATGATTCAgGAcTTcGAcAATTAcGCcTATAAAGAgGTaAAgCTgAATAAcGATAAccGtGTAAAATTgagTGTgATcACcGAAtcgTCAGTTagcAAAAC…
291	GGTACCCGGTTTTGGCGTATGGAGCGCCTGGCATCTGGTCGAAACGACTCTCAAGCAGCAACAGCTCCGCGGTTAGCTTCCCTCTGGCCGGAGCCATTCCGGCCTTATCCCcaAgtcTTTTTGGAGATCTTTGTCAATTTTCCTTGCTAACAATCAACATTCACCACATTTATGATTTTCTCCATCGACAACAACGACGCCAATACCGCGCCTTTGCACAAAAAAACAATCAGCAGCCTGAGTGGCGAGCTCAGGAGGGGCAAATATGAATAAATGTATTCCgATGATtATcAAcGGcATGATTCAgGAcTTcGAcAATTAcGCcTATAAAGAgGTaAAgCTgAATAAcGATAAccGtGTAAAATTgagTGTgATcACcGAAtcgTCAGTTagcAAAAC…
292	GGTACCCGGTTTTGGCGTATGGAGCGCCTGGCATCTGGTCGAAACGACTCTCAAGCAGCAACAGCTCCGCGGTTAGCTTCCCTCTGGCCGGAGCCATTCCGGCCTTATCCCTCAAATTTTTTGGAGATCTTTGTCAATTTTCCTTGCTAACAATCAACATTCACCACATTTATGATTTTCcttATCcACAACAACGACGCCAATACCGCGCCTTTGCACAAAAAAACAATCAGCAGCCTGAGTGGCGAGCTCAGGAGGGGCAAATATGAATAAATGTATTCCgATGATtATcAAcGGcATGATTCAgGAcTTcGAcAATTAcGCcTATAAAGAgGTaAAgCTgAATAAcGATAAccGtGTAAAATTgagTGTgATcACcGAAtcgTCAGTTagcAAAAC…
293	GGTACCCGGTTTTGGCGTATGGAGCGCCTGGCATCTGGTCGAAACGACTCTCAAGCAGCAACAGCTCCGCGGTTAGCTTCCCTCTGGCCGGAGCCATTCCGGCCTTATCCCTCAAATTTTTTGGAGATCTTTGTCAATTTTCCTTGCTAACAATCAACATTCACCACATTTATGATTTTCTCCATCGACAACAACGACGCCAATAagGCcgCaaTGCACAAAAAAACAATCAGCAGCCTGAGTGGCGAGCTCAGGAGGGGCAAATATGAATAAATGTATTCCgATGATtATcAAcGGcATGATTCAgGAcTTcGAcAATTAcGCcTATAAAGAgGTaAAgCTgAATAAcGATAAccGtGTAAAATTgagTGTgATcACcGAAtcgTCAGTTagcAAAAC…
294	GGTACCCGGTTTTGGCGTATGGAGCGCCTGGCATCTGGTCGAAACGACTCTCAAGCAGCAACAGCTCCGCGGTTAGCTTCCCTCTGGCCGGAGCCATTCCGGCCTTATCCCTCAAATTTTTTGGAGATCTTTGTCAATTTTCCTTGCTAACAATCAACcTTatCCACATTTATGATTTTCTCCATCGACAACAACGACGCCAATACCGCGCCTTTGCACAAAAAAACAATCAGCAGCCTGAGTGGCGAGCTCAGGAGGGGCAAATATGAATAAATGTATTCCgATGATtATcAAcGGcATGATTCAgGAcTTcGAcAATTAcGCcTATAAAGAgGTaAAgCTgAATAAcGATAAccGtGTAAAATTgagTGTgATcACcGAAtcgTCAGTTagcAAAAC…
295	GGTACCCGGTTTTGGCGTATGGAGCGCCTGGCATCTGGTCGAAACGACTCTCAAGCAGCAACAGCTCCGCGGTTAGCTTCCCTCTGGCCGGAGCCATTCCGGCCTTATCCCTCAAATTTTTTGGAGATCTTTGTCAATTTTCCTTGCTAACAATCAACATTCACCACATTTATGATTTTgctaATCcACAACAACGACGCCAATACCGCGCCTTTGCACAAAAAAACAATCAGCAGCCTGAGTGGCGAGCTCAGGAGGGGCAAATATGAATAAATGTATTCCgATGATtATcAAcGGcATGATTCAgGAcTTcGAcAATTAcGCcTATAAAGAgGTaAAgCTgAATAAcGATAAccGtGTAAAATTgagTGTgATcACcGAAtcgTCAGTTagcAAAAC…
296	GGTACCCGGTTTTGGCGTATGGAGCGCCTGGCATCTGGTCGAAACGACTCTCAAGCAGCAACAGCTCCGCGGTTAGCTTCCCTCTGGCCGGAGCCATTCCGGCCTTAggCCTggAATTTTTTGGAGATCTTTGTCAATTTTCCTTGCTAACAATCAACATTCACCACATTTATGATTTTCTCCATCGACAACAACGACGCCAATACCGCGCCTTTGCACAAAAAAACAATCAGCAGCCTGAGTGGCGAGCTCAGGAGGGGCAAATATGAATAAATGTATTCCgATGATtATcAAcGGcATGATTCAgGAcTTcGAcAATTAcGCcTATAAAGAgGTaAAgCTgAATAAcGATAAccGtGTAAAATTgagTGTgATcACcGAAtcgTCAGTTagcAAAAC…
297	GGTACCCGGTTTTGGCGTATGGAGCGCCTGGCATCTGGTCGAAACGACTCTCAAGCAGCAACAGCTCCGCGGTTAGCTTCCCTCTGGCCGGAGCCATTCCGGCCTTATCCCTCAAATTTTTTGGAGATCTTTGTCAATTTTCCTTGCTAACAATCAACATTCACCACATTTATGATTTTCTCCATCGACAACAACGACGCCAATACCGCGCCTTTGCACAAAAAAtggATaAGgtGCCTGAGTGGCGAGCTCAGGAGGGGCAAATATGAATAAATGTATTCCgATGATtATcAAcGGcATGATTCAgGAcTTcGAcAATTAcGCcTATAAAGAgGTaAAgCTgAATAAcGATAAccGtGTAAAATTgagTGTgATcACcGAAtcgTCAGTTagcAAAAC…
298	GGTACCCGGTTTTGGCGTATGGAGCGCCTGGCATCTGGTCGAAACGACTCTCAAGCAGCAACAGCTCCGCGGTTAGCTTCCCTCTGGCCGGAGCCATTCCGGCCTTATCCCTCAAATTTTTTGGAGATCTTTGTCAATTTTCCTTGCTAACAATCAACATTCACCACATTTATaAacagCTgtATCGACAACAACGACGCCAATACCGCGCCTTTGCACAAAAAAACAATCAGCAGCCTGAGTGGCGAGCTCAGGAGGGGCAAATATGAATAAATGTATTCCgATGATcATcAAcGGcATGATTCAgGAcTTcGAcAAcTAcGCcTATAAAGAAGTTAAACTtAATAATGAcAATcGcGTgAAAcTATCcGTgATTACTGAAAGcagcGTcagcAAAAC…
299	GGTACCCGGTTTTGGCGTATGGAGCGCCTGGCATCTGGTCGAAACGACTCTCAAGCAGCAACAGCTCCGCGGTTAGCTTCCCTCTGGCCGGAGCCATTCCGGCCTTATCCCTCAAATTTTTTGGAGATCTTTGTCAATTTTCCTTGCTAACAATCAACATTCACtcgATcgAgaATTTTCTCCATCGACAACAACGACGCCAATACCGCGCCTTTGCACAAAAAAACAATCAGCAGCCTGAGTGGCGAGCTCAGGAGGGGCAAATATGAATAAATGTATTCCgATGATcATcAAcGGcATGATTCAgGAcTTcGAcAAcTAcGCcTATAAAGAAGTTAAACTtAATAATGAcAATcGcGTgAAAcTATCcGTgATTACTGAAAGcagcGTcagcAAAAC…
300	GGTACCCGGTTTTGGCGTATGGAGCGCCTGGCATCTGGTCGAAACGACTCTCAAGCAGCAACAGCTCCGCGGTTAGCTTCCCTCTGGCCGGAGCCATTCCGGCCTTATCCCTCAAATTTTTTGGAGATCTTTGTCAATTTTCCTTGCTtgCttgCAACATTCACCACATTTATGATTTTCTCCATCGACAACAACGACGCCAATACCGCGCCTTTGCACAAAAAAACAATCAGCAGCCTGAGTGGCGAGCTCAGGAGGGGCAAATATGAATAAATGTATTCCgATGATcATcAAcGGcATGATTCAgGAcTTcGAcAAcTAcGCcTATAAAGAAGTTAAACTtAATAATGAcAATcGcGTgAAAcTATCcGTgATTACTGAAAGcagcGTcagcAAAAC…
301	GGTACCCGGTTTTGGCGTATGGAGCGCCTGGCATCTGGTCGAAACGACTCTCAAGCAGCAACAGCTCCGCGGTTAGCTTCCCTCTGGCCGGAGCCATTCCGGCCTTATCCCTCAAATTTTTTGGAGATCTTTGTCAATTTTCCTTGCTAACAATCAACATTCACCACATTTATGATTTTCTCCATCGttAAggtgcACcCCAATACCGCGCCTTTGCACAAAAAAACAATCAGCAGCCTGAGTGGCGAGCTCAGGAGGGGCAAATATGAATAAATGTATTCCgATGATcATcAAcGGcATGATTCAgGAcTTcGAcAAcTAcGCcTATAAAGAAGTTAAACTtAATAATGAcAATcGcGTgAAAcTATCcGTgATTACTGAAAGcagcGTcagcAAAAC…
302	GGTACCCGGTTTTGGCGTATGGAGCGCCTGGCATCTGGTCGAAACGACTCTCAAGCAGCAACAGCTCCGCGGTTAGCTTCCCTCTGGCCGGAGCCATTCCGGCCTTATCCCTCAAATTTTTTGGAGATCTTTGTCAATTTTCCTTGCTAACAATCAAgATgactCAtccTTATGATTTTCTCCATCGACAACAACGACGCCAATACCGCGCCTTTGCACAAAAAAACAATCAGCAGCCTGAGTGGCGAGCTCAGGAGGGGCAAATATGAATAAATGTATTCCgATGATcATcAAcGGcATGATTCAgGAcTTcGAcAAcTAcGCcTATAAAGAAGTTAAACTtAATAATGAcAATcGcGTgAAAcTATCcGTgATTACTGAAAGcagcGTcagcAAAAC…
303	GGTACCCGGTTTTGGCGTATGGAGCGCCTGGCATCTGGTCGAAACGACTCTCAAGCAGCAACAGCTCCGCGGTTAGCTTCCCTCTGGCCGGAGCCATTCCGGCCTTATCCCTCAAATTTTTTGGAGATCTTTGTCAATTTTCCTTGCTAACAATCAACATTCACCACATTTAatAcgTgCTCCATCGACAACAACGACGCCAATACCGCGCCTTTGCACAAAAAAACAATCAGCAGCCTGAGTGGCGAGCTCAGGAGGGGCAAATATGAATAAATGTATTCCgATGATcATcAAcGGcATGATTCAgGAcTTcGAcAAcTAcGCcTATAAAGAAGTTAAACTtAATAATGAcAATcGcGTgAAAcTATCcGTgATTACTGAAAGcagcGTcagcAAAAC…
304	GGTACCCGGTTTTGGCGTATGGAGCGCCTGGCATCTGGTCGAAACGACTCTCAAGCAGCAACAGCTCCGCGGTTAGCTTCCCTCTGGCCGGAGCCATTCCGGCCTTATCCCTCAAATTTTTTGGAGATCTTTGTCAATTTTCCTTGCTAACAATCAACATTCACCACATTTATGATTTTCTCCATCGAtAAtttCtcCGgCgATACCGCGCCTTTGCACAAAAAAACAATCAGCAGCCTGAGTGGCGAGCTCAGGAGGGGCAAATATGAATAAATGTATTCCgATGATcATcAAcGGcATGATTCAgGAcTTcGAcAAcTAcGCcTATAAAGAAGTTAAACTtAATAATGAcAATcGcGTgAAAcTATCcGTgATTACTGAAAGcagcGTcagcAAAAC…
305	GGTACCCGGTTTTGGCGTATGGAGCGCCTGGCATCTGGTCGAAACGACTCTCAAGCAGCAACAGCTCCGCGGTTAGCTTCCCTCTGGCCGGAGCCATTCCGGCCTTATCCCTCAAATTTTTTGGAGATCTTTGTCAATTTTCCTTGCTAACAATCAACATTCACCACATTTATGATTTTCTCCATCGACAACAACGACGCCAAgACgGtGgCTTTGCACAAAAAAACAATCAGCAGCCTGAGTGGCGAGCTCAGGAGGGGCAAATATGAATAAATGTATTCCgATGATcATcAAcGGcATGATTCAgGAcTTcGAcAAcTAcGCcTATAAAGAAGTTAAACTtAATAATGAcAATcGcGTgAAAcTATCcGTgATTACTGAAAGcagcGTcagcAAAAC…
306	GGTACCCGGTTTTGGCGTATGGAGCGCCTGGCATCTGGTCGAAACGACTCTCAAGCAGCAACAGCTCCGCGGTTAGCTTCCCTCTGGCCGGAGCCATTCCGGCCTTATCCCcaAgtcTTTTTGGAGATCTTTGTCAATTTTCCTTGCTAACAATCAACATTCACCACATTTATGATTTTCTCCATCGACAACAACGACGCCAATACCGCGCCTTTGCACAAAAAAACAATCAGCAGCCTGAGTGGCGAGCTCAGGAGGGGCAAATATGAATAAATGTATTCCgATGATcATcAAcGGcATGATTCAgGAcTTcGAcAAcTAcGCcTATAAAGAAGTTAAACTtAATAATGAcAATcGcGTgAAAcTATCcGTgATTACTGAAAGcagcGTcagcAAAAC…
307	GGTACCCGGTTTTGGCGTATGGAGCGCCTGGCATCTGGTCGAAACGACTCTCAAGCAGCAACAGCTCCGCGGTTAGCTTCCCTCTGGCCGGAGCCATTCCGGCCTTATCCCTCAAATTTTTTGGAGATCTTTGTCAATTTTCCTTGCTAACAATCAACATTCACCACATTTATGATTTTCcttATCcACAACAACGACGCCAATACCGCGCCTTTGCACAAAAAAACAATCAGCAGCCTGAGTGGCGAGCTCAGGAGGGGCAAATATGAATAAATGTATTCCgATGATcATcAAcGGcATGATTCAgGAcTTcGAcAAcTAcGCcTATAAAGAAGTTAAACTtAATAATGAcAATcGcGTgAAAcTATCcGTgATTACTGAAAGcagcGTcagcAAAAC…
308	GGTACCCGGTTTTGGCGTATGGAGCGCCTGGCATCTGGTCGAAACGACTCTCAAGCAGCAACAGCTCCGCGGTTAGCTTCCCTCTGGCCGGAGCCATTCCGGCCTTATCCCTCAAATTTTTTGGAGATCTTTGTCAATTTTCCTTGCTAACAATCAACATTCACCACATTTATGATTTTCTCCATCGACAACAACGACGCCAATAagGCcgCaaTGCACAAAAAAACAATCAGCAGCCTGAGTGGCGAGCTCAGGAGGGGCAAATATGAATAAATGTATTCCgATGATcATcAAcGGcATGATTCAgGAcTTcGAcAAcTAcGCcTATAAAGAAGTTAAACTtAATAATGAcAATcGcGTgAAAcTATCcGTgATTACTGAAAGcagcGTcagcAAAAC…
309	GGTACCCGGTTTTGGCGTATGGAGCGCCTGGCATCTGGTCGAAACGACTCTCAAGCAGCAACAGCTCCGCGGTTAGCTTCCCTCTGGCCGGAGCCATTCCGGCCTTATCCCTCAAATTTTTTGGAGATCTTTGTCAATTTTCCTTGCTAACAATCAACcTTatCCACATTTATGATTTTCTCCATCGACAACAACGACGCCAATACCGCGCCTTTGCACAAAAAAACAATCAGCAGCCTGAGTGGCGAGCTCAGGAGGGGCAAATATGAATAAATGTATTCCgATGATcATcAAcGGcATGATTCAgGAcTTcGAcAAcTAcGCcTATAAAGAAGTTAAACTtAATAATGAcAATcGcGTgAAAcTATCcGTgATTACTGAAAGcagcGTcagcAAAAC…
310	GGTACCCGGTTTTGGCGTATGGAGCGCCTGGCATCTGGTCGAAACGACTCTCAAGCAGCAACAGCTCCGCGGTTAGCTTCCCTCTGGCCGGAGCCATTCCGGCCTTATCCCTCAAATTTTTTGGAGATCTTTGTCAATTTTCCTTGCTAACAATCAACATTCACCACATTTATGATTTTgctaATCcACAACAACGACGCCAATACCGCGCCTTTGCACAAAAAAACAATCAGCAGCCTGAGTGGCGAGCTCAGGAGGGGCAAATATGAATAAATGTATTCCgATGATcATcAAcGGcATGATTCAgGAcTTcGAcAAcTAcGCcTATAAAGAAGTTAAACTtAATAATGAcAATcGcGTgAAAcTATCcGTgATTACTGAAAGcagcGTcagcAAAAC…
311	GGTACCCGGTTTTGGCGTATGGAGCGCCTGGCATCTGGTCGAAACGACTCTCAAGCAGCAACAGCTCCGCGGTTAGCTTCCCTCTGGCCGGAGCCATTCCGGCCTTAggCCTggAATTTTTTGGAGATCTTTGTCAATTTTCCTTGCTAACAATCAACATTCACCACATTTATGATTTTCTCCATCGACAACAACGACGCCAATACCGCGCCTTTGCACAAAAAAACAATCAGCAGCCTGAGTGGCGAGCTCAGGAGGGGCAAATATGAATAAATGTATTCCgATGATcATcAAcGGcATGATTCAgGAcTTcGAcAAcTAcGCcTATAAAGAAGTTAAACTtAATAATGAcAATcGcGTgAAAcTATCcGTgATTACTGAAAGcagcGTcagcAAAAC…
312	GGTACCCGGTTTTGGCGTATGGAGCGCCTGGCATCTGGTCGAAACGACTCTCAAGCAGCAACAGCTCCGCGGTTAGCTTCCCTCTGGCCGGAGCCATTCCGGCCTTATCCCTCAAATTTTTTGGAGATCTTTGTCAATTTTCCTTGCTAACAATCAACATTCACCACATTTATGATTTTCTCCATCGACAACAACGACGCCAATACCGCGCCTTTGCACAAAAAAtggATaAGgtGCCTGAGTGGCGAGCTCAGGAGGGGCAAATATGAATAAATGTATTCCgATGATcATcAAcGGcATGATTCAgGAcTTcGAcAAcTAcGCcTATAAAGAAGTTAAACTtAATAATGAcAATcGcGTgAAAcTATCcGTgATTACTGAAAGcagcGTcagcAAAAC…
313	GGTACCCGGTTTTGGCGTATGGAGCGCCTGGCATCTGGTCGAAACGACTCTCAAGCAGCAACAGCTCCGCGGTTAGCTTCCCTCTGGCCGGAGCCATTCCGGCCTTATCCCTCAAATTTTTTGGAGATCTTTGTCAATTTTCCTTGCTAACAATCAACATTCACCACATTTATGATTTTCTCCATCGACAACAACGACGCCAATACCGCGCCTTTGCACAAAAAAACAATCAGCAagaTaAaacGtGAGCTCAGGAGGGGCAAATATGAATAAATGTATTCCAATGATAATTAATGGAATGATTCAAGATTTTGATAATTATGCATATAAAGAAGTTAAACTAAATAATGATAATAGgGTgAAATTATCTGTCATTACTGAAAGTTCAGTTTCAAAAAC…
314	GGTACCCGGTTTTGGCGTATGGAGCGCCTGGCATCTGGTCGAAACGACTCTCAAGCAGCAACAGCTCCGCGGTTAGCTTCCCTCTGGCCGGAGCCATTCCGGCCTTATCCCTCAAATTTTTTGGAGATCTTTGTCAATTTTCCTTGCTAACAATCAACATTCACCACATTTATGATTTTCTCCATCGACAACAACGACGCCAATAtCGatgCcgTGCACAAAAAAACAATCAGCAGCCTGAGTGGCGAGCTCAGGAGGGGCAAATATGAATAAATGTATTCCAATGATAATTAATGGAATGATTCAAGATTTTGATAATTATGCATATAAAGAAGTTAAACTAAATAATGATAATAGgGTgAAATTATCTGTCATTACTGAAAGTTCAGTTTCAAAAAC…
315	GGTACCCGGTTTTGGCGTATGGAGCGCCTGGCATCTGGTCGAAACGACTCTCAAGCAGCAACAGCTCCGCGGTTAGCTTCCCTCTGGCCGGAGCCATTCCGGCCTTATCCCTCAAATTTTTTGGAGATCTTTGTCAATTTTCCTTGCTAACAATCAACATTCACtcgcTTgATGATTTTCTCCATCGACAACAACGACGCCAATACCGCGCCTTTGCACAAAAAAACAATCAGCAGCCTGAGTGGCGAGCTCAGGAGGGGCAAATATGAATAAATGTATTCCAATGATAATTAATGGAATGATTCAAGATTTTGATAATTATGCATATAAAGAAGTTAAACTAAATAATGATAATAGgGTgAAATTATCTGTCATTACTGAAAGTTCAGTTTCAAAAAC…
316	GGTACCCGGTTTTGGCGTATGGAGCGCCTGGCATCTGGTCGAAACGACTCTCAAGCAGCAACAGCTCCGCGGTTAGCTTCCCTCTGGCCGGAGCCATTCCGGCCTTATCCCTCAAATTTTTTGGAGATCTTTGTCAATTTTCCTTGCTAACAATCAACATTCACCACATTTATGATTTTCTCCATCGACAACAACGACGCCAATACCGCGCCTTTGCACAAAActAaAATtAGCAGCCTGAGTGGCGAGCTCAGGAGGGGCAAATATGAATAAATGTATTCCAATGATAATTAATGGAATGATTCAAGATTTTGATAATTATGCATATAAAGAAGTTAAACTAAATAATGATAATAGgGTgAAATTATCTGTCATTACTGAAAGTTCAGTTTCAAAAAC…
317	GGTACCCGGTTTTGGCGTATGGAGCGCCTGGCATCTGGTCGAAACGACTCTCAAGCAGCAACAGCTCCGCGGTTAGCTTCCCTCTGGCCGGAGCCATTCCGGCCTTATCCCTCAAATTTTTTGGAGATCTTTGTCAATTTTCCTTGCTAACAATCAACATTCACCACATTTATtgTacaCTCCATCGACAACAACGACGCCAATACCGCGCCTTTGCACAAAAAAACAATCAGCAGCCTGAGTGGCGAGCTCAGGAGGGGCAAATATGAATAAATGTATTCCAATGATAATTAATGGAATGATTCAAGATTTTGATAATTATGCATATAAAGAAGTTAAACTAAATAATGATAATAGgGTgAAATTATCTGTCATTACTGAAAGTTCAGTTTCAAAAAC…
318	GGTACCCGGTTTTGGCGTATGGAGCGCCTGGCATCTGGTCGAAACGACTCTCAAGCAGCAACAGCTCCGCGGTTAGCTTCCCTCTGGCCGGAGCCATTCCGGCCTTATCCCTCAAATTTTTTGGAGATCTTTGTCAATTTTCCTTGCTAACAATCAACATTCACCACATTTATGATTTTCTCCATCGACAACAACGACGCCAATACCGCGCCTTTGCACAAAAccACAATgAcCAGCCTGAGTGGCGAGCTCAGGAGGGGCAAATATGAATAAATGTATTCCAATGATAATTAATGGAATGATTCAAGATTTTGATAATTATGCATATAAAGAAGTTAAACTAAATAATGATAATAGgGTgAAATTATCTGTCATTACTGAAAGTTCAGTTTCAAAAAC…
319	GGTACCCGGTTTTGGCGTATGGAGCGCCTGGCATCTGGTCGAAACGACTCTCAAGCAGCAACAGCTCCGCGGTTAGCTTCCCTCTGGCCGGAGCCATTCCGGCCTTATCCCTCAAATTTTTTGGAGATCTTTGTCAATTTTCCTTGCTAACAATCAACATTCACCAgAgTcAcGgTTTTCTCCATCGACAACAACGACGCCAATACCGCGCCTTTGCACAAAAAAACAATCAGCAGCCTGAGTGGCGAGCTCAGGAGGGGCAAATATGAATAAATGTATTCCAATGATAATTAATGGAATGATTCAAGATTTTGATAATTATGCATATAAAGAAGTTAAACTAAATAATGATAATAGgGTgAAATTATCTGTCATTACTGAAAGTTCAGTTTCAAAAAC…
320	GGTACCCGGTTTTGGCGTATGGAGCGCCTGGCATCTGGTCGAAACGACTCTCAAGCAGCAACAGCTCCGCGGTTAGCTTCCCTCTGGCCGGAGCCATTCCGGCCTTATCCCTCAAATTTTTTGGAGATCTTTGTCAATTTTCCTTGCTAACAATCAACATTCACCACATTTATGATTTTCTCCATCGACAACAACGACGCCAATACCGCGCCTTTGCACAAAAAAACAAaaAGttGCCTGAGTGGCGAGCTCAGGAGGGGCAAATATGAATAAATGTATTCCAATGATAATTAATGGAATGATTCAAGATTTTGATAATTATGCATATAAAGAAGTTAAACTAAATAATGATAATAGgGTgAAATTATCTGTCATTACTGAAAGTTCAGTTTCAAAAAC…
321	GGTACCCGGTTTTGGCGTATGGAGCGCCTGGCATCTGGTCGAAACGACTCTCAAGCAGCAACAGCTCCGCGGTTAGCTTCCCTCTGGCCGGAGCCATTCCGGCCTTATCCCTCAAATTTTTTGGAGATCTTTGTCAATTTTCCTTGCTAACAATCAACATTCACCACATTTATGATTaatTtCtcCGgCgACAACGACGCCAATACCGCGCCTTTGCACAAAAAAACAATCAGCAGCCTGAGTGGCGAGCTCAGGAGGGGCAAATATGAATAAATGTATTCCAATGATAATTAATGGAATGATTCAAGATTTTGATAATTATGCATATAAAGAAGTTAAACTAAATAATGATAATAGgGTgAAATTATCTGTCATTACTGAAAGTTCAGTTTCAAAAAC…
322	GGTACCCGGTTTTGGCGTATGGAGCGCCTGGCATCTGGTCGAAACGACTCTCAAGCAGCAACAGCTCCGCGGTTAGCTTCCCTCTGGCCGGAGCCATTCCGGCCTTATCCCTCAAATTTTTTGGAGATCTTTGTCAATTTTCCTTGCTAACAATCAACATTCACCACATTTATGATTTTCTCCATCGACgACggtGgCGCCAATACCGCGCCTTTGCACAAAAAAACAATCAGCAGCCTGAGTGGCGAGCTCAGGAGGGGCAAATATGAATAAATGTATTCCAATGATAATTAATGGAATGATTCAAGATTTTGATAATTATGCATATAAAGAAGTTAAACTAAATAATGATAATAGgGTgAAATTATCTGTCATTACTGAAAGTTCAGTTTCAAAAAC…
323	GGTACCCGGTTTTGGCGTATGGAGCGCCTGGCATCTGGTCGAAACGACTCTCAAGCAGCAACAGCTCCGCGGTTAGCTTCCCTCTGGCCGGAGCCATTCCGGCCTTATCCCTCAAATTTTTTGGAGATCTTTGTCAATTTTCCTTGCTAACAATCAACATTCACCACATTTATGATTTTCaCacaaGcCAACAACGACGCCAATACCGCGCCTTTGCACAAAAAAACAATCAGCAGCCTGAGTGGCGAGCTCAGGAGGGGCAAATATGAATAAATGTATTCCAATGATAATTAATGGAATGATTCAAGATTTTGATAATTATGCATATAAAGAAGTTAAACTAAATAATGATAATAGgGTgAAATTATCTGTCATTACTGAAAGTTCAGTTTCAAAAAC…
324	GGTACCCGGTTTTGGCGTATGGAGCGCCTGGCATCTGGTCGAAACGACTCTCAAGCAGCAACAGCTCCGCGGTTAGCTTCCCTCTGGCCGGAGCCATTCCGGCCTTATCCCTCAAATTTTTTaaAacTCTaaGTCAATTTTCCTTGCTAACAATCAACATTCACCACATTTATGATTTTCTCCATCGACAACAACGACGCCAATACCGCGCCTTTGCACAAAAAAACAATCAGCAGCCTGAGTGGCGAGCTCAGGAGGGGCAAATATGAATAAATGTATTCCAATGATAATTAATGGAATGATTCAAGATTTTGATAATTATGCATATAAAGAAGTTAAACTAAATAATGATAATAGgGTgAAATTATCTGTCATTACTGAAAGTTCAGTTTCAAAAAC…
325	GGTACCCGGTTTTGGCGTATGGAGCGCCTGGCATCTGGTCGAAACGACTCTCAAGCAGCAACAGCTCCGCGGTTAGCTTCCCTCTGGCCGGAGCCATTCCGGCCTTATCCCTCAAATTTTTTGGAGATCTTTGTCAATTTTCCTTGCTAACAATCAACATTCACCACATTTATGATTTTCTCCATCGACAACAACGACGCCAATACCGCGCCTTaGaAaccAAAAACAATCAGCAGCCTGAGTGGCGAGCTCAGGAGGGGCAAATATGAATAAATGTATTCCAATGATAATTAATGGAATGATTCAAGATTTTGATAATTATGCATATAAAGAAGTTAAACTAAATAATGATAATAGgGTgAAATTATCTGTCATTACTGAAAGTTCAGTTTCAAAAAC…
326	GGTACCCGGTTTTGGCGTATGGAGCGCCTGGCATCTGGTCGAAACGACTCTCAAGCAGCAACAGCTCCGCGGTTAGCTTCCCTCTGGCCGGAGCCATTCCGGCCTTATCCCTCAAATTTTTTGGAGATCTTTGTCAATTTTCCTTGCTAACAATCAACATTCACCACATTTATaAacagCTgtATCGACAACAACGACGCCAATACCGCGCCTTTGCACAAAAAAACAATCAGCAGCCTGAGTGGCGAGCTCAGGAGGGGCAAATATGAATAAATGTATTCCAATGATAATTAATGGAATGATTCAAGATTTTGATAATTATGCATATAAgGAAGTTAAACTAAATAATGATAATAGgGTgAAATTATCTGTCATTACTGAAAGTTCAGTTTCAAAAAC…
327	GGTACCCGGTTTTGGCGTATGGAGCGCCTGGCATCTGGTCGAAACGACTCTCAAGCAGCAACAGCTCCGCGGTTAGCTTCCCTCTGGCCGGAGCCATTCCGGCCTTATCCCTCAAATTTTTTGGAGATCTTTGTCAATTTTCCTTGCTAACAATCAACATTCACtcgATcgAgaATTTTCTCCATCGACAACAACGACGCCAATACCGCGCCTTTGCACAAAAAAACAATCAGCAGCCTGAGTGGCGAGCTCAGGAGGGGCAAATATGAATAAATGTATTCCAATGATAATTAATGGAATGATTCAAGATTTTGATAATTATGCATATAAgGAAGTTAAACTAAATAATGATAATAGgGTgAAATTATCTGTCATTACTGAAAGTTCAGTTTCAAAAAC…
328	GGTACCCGGTTTTGGCGTATGGAGCGCCTGGCATCTGGTCGAAACGACTCTCAAGCAGCAACAGCTCCGCGGTTAGCTTCCCTCTGGCCGGAGCCATTCCGGCCTTATCCCTCAAATTTTTTGGAGATCTTTGTCAATTTTCCTTGCTtgCttgCAACATTCACCACATTTATGATTTTCTCCATCGACAACAACGACGCCAATACCGCGCCTTTGCACAAAAAAACAATCAGCAGCCTGAGTGGCGAGCTCAGGAGGGGCAAATATGAATAAATGTATTCCAATGATAATTAATGGAATGATTCAAGATTTTGATAATTATGCATATAAgGAAGTTAAACTAAATAATGATAATAGgGTgAAATTATCTGTCATTACTGAAAGTTCAGTTTCAAAAAC…
329	GGTACCCGGTTTTGGCGTATGGAGCGCCTGGCATCTGGTCGAAACGACTCTCAAGCAGCAACAGCTCCGCGGTTAGCTTCCCTCTGGCCGGAGCCATTCCGGCCTTATCCCTCAAATTTTTTGGAGATCTTTGTCAATTTTCCTTGCTAACAATCAACATTCACCACATTTATGATTTTCTCCATCGttAAggtgcACcCCAATACCGCGCCTTTGCACAAAAAAACAATCAGCAGCCTGAGTGGCGAGCTCAGGAGGGGCAAATATGAATAAATGTATTCCAATGATAATTAATGGAATGATTCAAGATTTTGATAATTATGCATATAAgGAAGTTAAACTAAATAATGATAATAGgGTgAAATTATCTGTCATTACTGAAAGTTCAGTTTCAAAAAC…
330	GGTACCCGGTTTTGGCGTATGGAGCGCCTGGCATCTGGTCGAAACGACTCTCAAGCAGCAACAGCTCCGCGGTTAGCTTCCCTCTGGCCGGAGCCATTCCGGCCTTATCCCTCAAATTTTTTGGAGATCTTTGTCAATTTTCCTTGCTAACAATCAAgATgactCAtccTTATGATTTTCTCCATCGACAACAACGACGCCAATACCGCGCCTTTGCACAAAAAAACAATCAGCAGCCTGAGTGGCGAGCTCAGGAGGGGCAAATATGAATAAATGTATTCCAATGATAATTAATGGAATGATTCAAGATTTTGATAATTATGCATATAAgGAAGTTAAACTAAATAATGATAATAGgGTgAAATTATCTGTCATTACTGAAAGTTCAGTTTCAAAAAC…
331	GGTACCCGGTTTTGGCGTATGGAGCGCCTGGCATCTGGTCGAAACGACTCTCAAGCAGCAACAGCTCCGCGGTTAGCTTCCCTCTGGCCGGAGCCATTCCGGCCTTATCCCTCAAATTTTTTGGAGATCTTTGTCAATTTTCCTTGCTAACAATCAACATTCACCACATTTAatAcgTgCTCCATCGACAACAACGACGCCAATACCGCGCCTTTGCACAAAAAAACAATCAGCAGCCTGAGTGGCGAGCTCAGGAGGGGCAAATATGAATAAATGTATTCCAATGATAATTAATGGAATGATTCAAGATTTTGATAATTATGCATATAAgGAAGTTAAACTAAATAATGATAATAGgGTgAAATTATCTGTCATTACTGAAAGTTCAGTTTCAAAAAC…
332	GGTACCCGGTTTTGGCGTATGGAGCGCCTGGCATCTGGTCGAAACGACTCTCAAGCAGCAACAGCTCCGCGGTTAGCTTCCCTCTGGCCGGAGCCATTCCGGCCTTATCCCTCAAATTTTTTGGAGATCTTTGTCAATTTTCCTTGCTAACAATCAACATTCACCACATTTATGATTTTCTCCATCGAtAAtttCtcCGgCgATACCGCGCCTTTGCACAAAAAAACAATCAGCAGCCTGAGTGGCGAGCTCAGGAGGGGCAAATATGAATAAATGTATTCCAATGATAATTAATGGAATGATTCAAGATTTTGATAATTATGCATATAAgGAAGTTAAACTAAATAATGATAATAGgGTgAAATTATCTGTCATTACTGAAAGTTCAGTTTCAAAAAC…
333	GGTACCCGGTTTTGGCGTATGGAGCGCCTGGCATCTGGTCGAAACGACTCTCAAGCAGCAACAGCTCCGCGGTTAGCTTCCCTCTGGCCGGAGCCATTCCGGCCTTATCCCTCAAATTTTTTGGAGATCTTTGTCAATTTTCCTTGCTAACAATCAACATTCACCACATTTATGATTTTCTCCATCGACAACAACGACGCCAAgACgGtGgCTTTGCACAAAAAAACAATCAGCAGCCTGAGTGGCGAGCTCAGGAGGGGCAAATATGAATAAATGTATTCCAATGATAATTAATGGAATGATTCAAGATTTTGATAATTATGCATATAAgGAAGTTAAACTAAATAATGATAATAGgGTgAAATTATCTGTCATTACTGAAAGTTCAGTTTCAAAAAC…
334	GGTACCCGGTTTTGGCGTATGGAGCGCCTGGCATCTGGTCGAAACGACTCTCAAGCAGCAACAGCTCCGCGGTTAGCTTCCCTCTGGCCGGAGCCATTCCGGCCTTATCCCcaAgtcTTTTTGGAGATCTTTGTCAATTTTCCTTGCTAACAATCAACATTCACCACATTTATGATTTTCTCCATCGACAACAACGACGCCAATACCGCGCCTTTGCACAAAAAAACAATCAGCAGCCTGAGTGGCGAGCTCAGGAGGGGCAAATATGAATAAATGTATTCCAATGATAATTAATGGAATGATTCAAGATTTTGATAATTATGCATATAAgGAAGTTAAACTAAATAATGATAATAGgGTgAAATTATCTGTCATTACTGAAAGTTCAGTTTCAAAAAC…
335	GGTACCCGGTTTTGGCGTATGGAGCGCCTGGCATCTGGTCGAAACGACTCTCAAGCAGCAACAGCTCCGCGGTTAGCTTCCCTCTGGCCGGAGCCATTCCGGCCTTATCCCTCAAATTTTTTGGAGATCTTTGTCAATTTTCCTTGCTAACAATCAACATTCACCACATTTATGATTTTCcttATCcACAACAACGACGCCAATACCGCGCCTTTGCACAAAAAAACAATCAGCAGCCTGAGTGGCGAGCTCAGGAGGGGCAAATATGAATAAATGTATTCCAATGATAATTAATGGAATGATTCAAGATTTTGATAATTATGCATATAAgGAAGTTAAACTAAATAATGATAATAGgGTgAAATTATCTGTCATTACTGAAAGTTCAGTTTCAAAAAC…
336	GGTACCCGGTTTTGGCGTATGGAGCGCCTGGCATCTGGTCGAAACGACTCTCAAGCAGCAACAGCTCCGCGGTTAGCTTCCCTCTGGCCGGAGCCATTCCGGCCTTATCCCTCAAATTTTTTGGAGATCTTTGTCAATTTTCCTTGCTAACAATCAACATTCACCACATTTATGATTTTCTCCATCGACAACAACGACGCCAATAagGCcgCaaTGCACAAAAAAACAATCAGCAGCCTGAGTGGCGAGCTCAGGAGGGGCAAATATGAATAAATGTATTCCAATGATAATTAATGGAATGATTCAAGATTTTGATAATTATGCATATAAgGAAGTTAAACTAAATAATGATAATAGgGTgAAATTATCTGTCATTACTGAAAGTTCAGTTTCAAAAAC…
337	GGTACCCGGTTTTGGCGTATGGAGCGCCTGGCATCTGGTCGAAACGACTCTCAAGCAGCAACAGCTCCGCGGTTAGCTTCCCTCTGGCCGGAGCCATTCCGGCCTTATCCCTCAAATTTTTTGGAGATCTTTGTCAATTTTCCTTGCTAACAATCAACcTTatCCACATTTATGATTTTCTCCATCGACAACAACGACGCCAATACCGCGCCTTTGCACAAAAAAACAATCAGCAGCCTGAGTGGCGAGCTCAGGAGGGGCAAATATGAATAAATGTATTCCAATGATAATTAATGGAATGATTCAAGATTTTGATAATTATGCATATAAgGAAGTTAAACTAAATAATGATAATAGgGTgAAATTATCTGTCATTACTGAAAGTTCAGTTTCAAAAAC…
338	GGTACCCGGTTTTGGCGTATGGAGCGCCTGGCATCTGGTCGAAACGACTCTCAAGCAGCAACAGCTCCGCGGTTAGCTTCCCTCTGGCCGGAGCCATTCCGGCCTTATCCCTCAAATTTTTTGGAGATCTTTGTCAATTTTCCTTGCTAACAATCAACATTCACCACATTTATGATTTTgctaATCcACAACAACGACGCCAATACCGCGCCTTTGCACAAAAAAACAATCAGCAGCCTGAGTGGCGAGCTCAGGAGGGGCAAATATGAATAAATGTATTCCAATGATAATTAATGGAATGATTCAAGATTTTGATAATTATGCATATAAgGAAGTTAAACTAAATAATGATAATAGgGTgAAATTATCTGTCATTACTGAAAGTTCAGTTTCAAAAAC…
339	GGTACCCGGTTTTGGCGTATGGAGCGCCTGGCATCTGGTCGAAACGACTCTCAAGCAGCAACAGCTCCGCGGTTAGCTTCCCTCTGGCCGGAGCCATTCCGGCCTTAggCCTggAATTTTTTGGAGATCTTTGTCAATTTTCCTTGCTAACAATCAACATTCACCACATTTATGATTTTCTCCATCGACAACAACGACGCCAATACCGCGCCTTTGCACAAAAAAACAATCAGCAGCCTGAGTGGCGAGCTCAGGAGGGGCAAATATGAATAAATGTATTCCAATGATAATTAATGGAATGATTCAAGATTTTGATAATTATGCATATAAgGAAGTTAAACTAAATAATGATAATAGgGTgAAATTATCTGTCATTACTGAAAGTTCAGTTTCAAAAAC…
340	GGTACCCGGTTTTGGCGTATGGAGCGCCTGGCATCTGGTCGAAACGACTCTCAAGCAGCAACAGCTCCGCGGTTAGCTTCCCTCTGGCCGGAGCCATTCCGGCCTTATCCCTCAAATTTTTTGGAGATCTTTGTCAATTTTCCTTGCTAACAATCAACATTCACCACATTTATGATTTTCTCCATCGACAACAACGACGCCAATACCGCGCCTTTGCACAAAAAAtggATaAGgtGCCTGAGTGGCGAGCTCAGGAGGGGCAAATATGAATAAATGTATTCCAATGATAATTAATGGAATGATTCAAGATTTTGATAATTATGCATATAAgGAAGTTAAACTAAATAATGATAATAGgGTgAAATTATCTGTCATTACTGAAAGTTCAGTTTCAAAAAC…
341	GGTACCCGGTTTTGGCGTATGGAGCGCCTGGCATCTGGTCGAAACGACTCTCAAGCAGCAACAGCTCCGCGGTTAGCTTCCCTCTGGCCGGAGCCATTCCGGCCTTATCCCTCAAATTTTTTGGAGATCTTTGTCAATTTTCCTTGCTAACAATCAACATTCACCACATTTATGATTTTCTCCATCGACAACAACGACGCCAATACCGCGCCTTTGCACAAAAAAACAATCAGCAagaTaAaacGtGAGCTCAGGAGGGGCAAATATGAAcAAATGcATaCCgATGATAATTAATGGAATGATTCAAGATTTTGATAATTATGCATATAAAGAAGTTAAACTAAATAATGATAATAGAGTAAAATTATCTGTCATTACTGAAAGTTCAGTTTCAAAAAC…
342	GGTACCCGGTTTTGGCGTATGGAGCGCCTGGCATCTGGTCGAAACGACTCTCAAGCAGCAACAGCTCCGCGGTTAGCTTCCCTCTGGCCGGAGCCATTCCGGCCTTATCCCTCAAATTTTTTGGAGATCTTTGTCAATTTTCCTTGCTAACAATCAACATTCACCACATTTATGATTTTCTCCATCGACAACAACGACGCCAATAtCGatgCcgTGCACAAAAAAACAATCAGCAGCCTGAGTGGCGAGCTCAGGAGGGGCAAATATGAAcAAATGcATaCCgATGATAATTAATGGAATGATTCAAGATTTTGATAATTATGCATATAAAGAAGTTAAACTAAATAATGATAATAGAGTAAAATTATCTGTCATTACTGAAAGTTCAGTTTCAAAAAC…
343	GGTACCCGGTTTTGGCGTATGGAGCGCCTGGCATCTGGTCGAAACGACTCTCAAGCAGCAACAGCTCCGCGGTTAGCTTCCCTCTGGCCGGAGCCATTCCGGCCTTATCCCTCAAATTTTTTGGAGATCTTTGTCAATTTTCCTTGCTAACAATCAACATTCACtcgcTTgATGATTTTCTCCATCGACAACAACGACGCCAATACCGCGCCTTTGCACAAAAAAACAATCAGCAGCCTGAGTGGCGAGCTCAGGAGGGGCAAATATGAAcAAATGcATaCCgATGATAATTAATGGAATGATTCAAGATTTTGATAATTATGCATATAAAGAAGTTAAACTAAATAATGATAATAGAGTAAAATTATCTGTCATTACTGAAAGTTCAGTTTCAAAAAC…
344	GGTACCCGGTTTTGGCGTATGGAGCGCCTGGCATCTGGTCGAAACGACTCTCAAGCAGCAACAGCTCCGCGGTTAGCTTCCCTCTGGCCGGAGCCATTCCGGCCTTATCCCTCAAATTTTTTGGAGATCTTTGTCAATTTTCCTTGCTAACAATCAACATTCACCACATTTATGATTTTCTCCATCGACAACAACGACGCCAATACCGCGCCTTTGCACAAAActAaAATtAGCAGCCTGAGTGGCGAGCTCAGGAGGGGCAAATATGAAcAAATGcATaCCgATGATAATTAATGGAATGATTCAAGATTTTGATAATTATGCATATAAAGAAGTTAAACTAAATAATGATAATAGAGTAAAATTATCTGTCATTACTGAAAGTTCAGTTTCAAAAAC…
345	GGTACCCGGTTTTGGCGTATGGAGCGCCTGGCATCTGGTCGAAACGACTCTCAAGCAGCAACAGCTCCGCGGTTAGCTTCCCTCTGGCCGGAGCCATTCCGGCCTTATCCCTCAAATTTTTTGGAGATCTTTGTCAATTTTCCTTGCTAACAATCAACATTCACCACATTTATtgTacaCTCCATCGACAACAACGACGCCAATACCGCGCCTTTGCACAAAAAAACAATCAGCAGCCTGAGTGGCGAGCTCAGGAGGGGCAAATATGAAcAAATGcATaCCgATGATAATTAATGGAATGATTCAAGATTTTGATAATTATGCATATAAAGAAGTTAAACTAAATAATGATAATAGAGTAAAATTATCTGTCATTACTGAAAGTTCAGTTTCAAAAAC…
346	GGTACCCGGTTTTGGCGTATGGAGCGCCTGGCATCTGGTCGAAACGACTCTCAAGCAGCAACAGCTCCGCGGTTAGCTTCCCTCTGGCCGGAGCCATTCCGGCCTTATCCCTCAAATTTTTTGGAGATCTTTGTCAATTTTCCTTGCTAACAATCAACATTCACCACATTTATGATTTTCTCCATCGACAACAACGACGCCAATACCGCGCCTTTGCACAAAAccACAATgAcCAGCCTGAGTGGCGAGCTCAGGAGGGGCAAATATGAAcAAATGcATaCCgATGATAATTAATGGAATGATTCAAGATTTTGATAATTATGCATATAAAGAAGTTAAACTAAATAATGATAATAGAGTAAAATTATCTGTCATTACTGAAAGTTCAGTTTCAAAAAC…
347	GGTACCCGGTTTTGGCGTATGGAGCGCCTGGCATCTGGTCGAAACGACTCTCAAGCAGCAACAGCTCCGCGGTTAGCTTCCCTCTGGCCGGAGCCATTCCGGCCTTATCCCTCAAATTTTTTGGAGATCTTTGTCAATTTTCCTTGCTAACAATCAACATTCACCAgAgTcAcGgTTTTCTCCATCGACAACAACGACGCCAATACCGCGCCTTTGCACAAAAAAACAATCAGCAGCCTGAGTGGCGAGCTCAGGAGGGGCAAATATGAAcAAATGcATaCCgATGATAATTAATGGAATGATTCAAGATTTTGATAATTATGCATATAAAGAAGTTAAACTAAATAATGATAATAGAGTAAAATTATCTGTCATTACTGAAAGTTCAGTTTCAAAAAC…
348	GGTACCCGGTTTTGGCGTATGGAGCGCCTGGCATCTGGTCGAAACGACTCTCAAGCAGCAACAGCTCCGCGGTTAGCTTCCCTCTGGCCGGAGCCATTCCGGCCTTATCCCTCAAATTTTTTGGAGATCTTTGTCAATTTTCCTTGCTAACAATCAACATTCACCACATTTATGATTTTCTCCATCGACAACAACGACGCCAATACCGCGCCTTTGCACAAAAAAACAAaaAGttGCCTGAGTGGCGAGCTCAGGAGGGGCAAATATGAAcAAATGcATaCCgATGATAATTAATGGAATGATTCAAGATTTTGATAATTATGCATATAAAGAAGTTAAACTAAATAATGATAATAGAGTAAAATTATCTGTCATTACTGAAAGTTCAGTTTCAAAAAC…
349	GGTACCCGGTTTTGGCGTATGGAGCGCCTGGCATCTGGTCGAAACGACTCTCAAGCAGCAACAGCTCCGCGGTTAGCTTCCCTCTGGCCGGAGCCATTCCGGCCTTATCCCTCAAATTTTTTGGAGATCTTTGTCAATTTTCCTTGCTAACAATCAACATTCACCACATTTATGATTaatTtCtcCGgCgACAACGACGCCAATACCGCGCCTTTGCACAAAAAAACAATCAGCAGCCTGAGTGGCGAGCTCAGGAGGGGCAAATATGAAcAAATGcATaCCgATGATAATTAATGGAATGATTCAAGATTTTGATAATTATGCATATAAAGAAGTTAAACTAAATAATGATAATAGAGTAAAATTATCTGTCATTACTGAAAGTTCAGTTTCAAAAAC…
350	GGTACCCGGTTTTGGCGTATGGAGCGCCTGGCATCTGGTCGAAACGACTCTCAAGCAGCAACAGCTCCGCGGTTAGCTTCCCTCTGGCCGGAGCCATTCCGGCCTTATCCCTCAAATTTTTTGGAGATCTTTGTCAATTTTCCTTGCTAACAATCAACATTCACCACATTTATGATTTTCTCCATCGACgACggtGgCGCCAATACCGCGCCTTTGCACAAAAAAACAATCAGCAGCCTGAGTGGCGAGCTCAGGAGGGGCAAATATGAAcAAATGcATaCCgATGATAATTAATGGAATGATTCAAGATTTTGATAATTATGCATATAAAGAAGTTAAACTAAATAATGATAATAGAGTAAAATTATCTGTCATTACTGAAAGTTCAGTTTCAAAAAC…
351	GGTACCCGGTTTTGGCGTATGGAGCGCCTGGCATCTGGTCGAAACGACTCTCAAGCAGCAACAGCTCCGCGGTTAGCTTCCCTCTGGCCGGAGCCATTCCGGCCTTATCCCTCAAATTTTTTGGAGATCTTTGTCAATTTTCCTTGCTAACAATCAACATTCACCACATTTATGATTTTCaCacaaGcCAACAACGACGCCAATACCGCGCCTTTGCACAAAAAAACAATCAGCAGCCTGAGTGGCGAGCTCAGGAGGGGCAAATATGAAcAAATGcATaCCgATGATAATTAATGGAATGATTCAAGATTTTGATAATTATGCATATAAAGAAGTTAAACTAAATAATGATAATAGAGTAAAATTATCTGTCATTACTGAAAGTTCAGTTTCAAAAAC…
352	GGTACCCGGTTTTGGCGTATGGAGCGCCTGGCATCTGGTCGAAACGACTCTCAAGCAGCAACAGCTCCGCGGTTAGCTTCCCTCTGGCCGGAGCCATTCCGGCCTTATCCCTCAAATTTTTTaaAacTCTaaGTCAATTTTCCTTGCTAACAATCAACATTCACCACATTTATGATTTTCTCCATCGACAACAACGACGCCAATACCGCGCCTTTGCACAAAAAAACAATCAGCAGCCTGAGTGGCGAGCTCAGGAGGGGCAAATATGAAcAAATGcATaCCgATGATAATTAATGGAATGATTCAAGATTTTGATAATTATGCATATAAAGAAGTTAAACTAAATAATGATAATAGAGTAAAATTATCTGTCATTACTGAAAGTTCAGTTTCAAAAAC…
353	GGTACCCGGTTTTGGCGTATGGAGCGCCTGGCATCTGGTCGAAACGACTCTCAAGCAGCAACAGCTCCGCGGTTAGCTTCCCTCTGGCCGGAGCCATTCCGGCCTTATCCCTCAAATTTTTTGGAGATCTTTGTCAATTTTCCTTGCTAACAATCAACATTCACCACATTTATGATTTTCTCCATCGACAACAACGACGCCAATACCGCGCCTTaGaAaccAAAAACAATCAGCAGCCTGAGTGGCGAGCTCAGGAGGGGCAAATATGAAcAAATGcATaCCgATGATAATTAATGGAATGATTCAAGATTTTGATAATTATGCATATAAAGAAGTTAAACTAAATAATGATAATAGAGTAAAATTATCTGTCATTACTGAAAGTTCAGTTTCAAAAAC…
354	GGTACCCGGTTTTGGCGTATGGAGCGCCTGGCATCTGGTCGAAACGACTCTCAAGCAGCAACAGCTCCGCGGTTAGCTTCCCTCTGGCCGGAGCCATTCCGGCCTTATCCCTCAAATTTTTTGGAGATCTTTGTCAATTTTCCTTGCTAACAATCAACATTCACCACATTTATaAacagCTgtATCGACAACAACGACGCCAATACCGCGCCTTTGCACAAAAAAACAATCAGCAGCCTGAGTGGCGAGCTCAGGAGGGGCAAATATGAAcAAATGcATaCCgATGATAATTAATGGAATGATTCAAGATTTTGATAATTATGCATATAAAGAAGTTAAACTAAATAATGATAATAGAGTAAAATTATCTGTCATTACTGAAAGTTCAGTTTCAAAAAC…
355	GGTACCCGGTTTTGGCGTATGGAGCGCCTGGCATCTGGTCGAAACGACTCTCAAGCAGCAACAGCTCCGCGGTTAGCTTCCCTCTGGCCGGAGCCATTCCGGCCTTATCCCTCAAATTTTTTGGAGATCTTTGTCAATTTTCCTTGCTAACAATCAACATTCACtcgATcgAgaATTTTCTCCATCGACAACAACGACGCCAATACCGCGCCTTTGCACAAAAAAACAATCAGCAGCCTGAGTGGCGAGCTCAGGAGGGGCAAATATGAAcAAATGcATaCCgATGATAATTAATGGAATGATTCAAGATTTTGATAATTATGCATATAAAGAAGTTAAACTAAATAATGATAATAGAGTAAAATTATCTGTCATTACTGAAAGTTCAGTTTCAAAAAC…
356	GGTACCCGGTTTTGGCGTATGGAGCGCCTGGCATCTGGTCGAAACGACTCTCAAGCAGCAACAGCTCCGCGGTTAGCTTCCCTCTGGCCGGAGCCATTCCGGCCTTATCCCTCAAATTTTTTGGAGATCTTTGTCAATTTTCCTTGCTtgCttgCAACATTCACCACATTTATGATTTTCTCCATCGACAACAACGACGCCAATACCGCGCCTTTGCACAAAAAAACAATCAGCAGCCTGAGTGGCGAGCTCAGGAGGGGCAAATATGAAcAAATGcATaCCgATGATAATTAATGGAATGATTCAAGATTTTGATAATTATGCATATAAAGAAGTTAAACTAAATAATGATAATAGAGTAAAATTATCTGTCATTACTGAAAGTTCAGTTTCAAAAAC…
357	GGTACCCGGTTTTGGCGTATGGAGCGCCTGGCATCTGGTCGAAACGACTCTCAAGCAGCAACAGCTCCGCGGTTAGCTTCCCTCTGGCCGGAGCCATTCCGGCCTTATCCCTCAAATTTTTTGGAGATCTTTGTCAATTTTCCTTGCTAACAATCAACATTCACCACATTTATGATTTTCTCCATCGttAAggtgcACcCCAATACCGCGCCTTTGCACAAAAAAACAATCAGCAGCCTGAGTGGCGAGCTCAGGAGGGGCAAATATGAAcAAATGcATaCCgATGATAATTAATGGAATGATTCAAGATTTTGATAATTATGCATATAAAGAAGTTAAACTAAATAATGATAATAGAGTAAAATTATCTGTCATTACTGAAAGTTCAGTTTCAAAAAC…
358	GGTACCCGGTTTTGGCGTATGGAGCGCCTGGCATCTGGTCGAAACGACTCTCAAGCAGCAACAGCTCCGCGGTTAGCTTCCCTCTGGCCGGAGCCATTCCGGCCTTATCCCTCAAATTTTTTGGAGATCTTTGTCAATTTTCCTTGCTAACAATCAAgATgactCAtccTTATGATTTTCTCCATCGACAACAACGACGCCAATACCGCGCCTTTGCACAAAAAAACAATCAGCAGCCTGAGTGGCGAGCTCAGGAGGGGCAAATATGAAcAAATGcATaCCgATGATAATTAATGGAATGATTCAAGATTTTGATAATTATGCATATAAAGAAGTTAAACTAAATAATGATAATAGAGTAAAATTATCTGTCATTACTGAAAGTTCAGTTTCAAAAAC…
359	GGTACCCGGTTTTGGCGTATGGAGCGCCTGGCATCTGGTCGAAACGACTCTCAAGCAGCAACAGCTCCGCGGTTAGCTTCCCTCTGGCCGGAGCCATTCCGGCCTTATCCCTCAAATTTTTTGGAGATCTTTGTCAATTTTCCTTGCTAACAATCAACATTCACCACATTTAatAcgTgCTCCATCGACAACAACGACGCCAATACCGCGCCTTTGCACAAAAAAACAATCAGCAGCCTGAGTGGCGAGCTCAGGAGGGGCAAATATGAAcAAATGcATaCCgATGATAATTAATGGAATGATTCAAGATTTTGATAATTATGCATATAAAGAAGTTAAACTAAATAATGATAATAGAGTAAAATTATCTGTCATTACTGAAAGTTCAGTTTCAAAAAC…
360	GGTACCCGGTTTTGGCGTATGGAGCGCCTGGCATCTGGTCGAAACGACTCTCAAGCAGCAACAGCTCCGCGGTTAGCTTCCCTCTGGCCGGAGCCATTCCGGCCTTATCCCTCAAATTTTTTGGAGATCTTTGTCAATTTTCCTTGCTAACAATCAACATTCACCACATTTATGATTTTCTCCATCGAtAAtttCtcCGgCgATACCGCGCCTTTGCACAAAAAAACAATCAGCAGCCTGAGTGGCGAGCTCAGGAGGGGCAAATATGAAcAAATGcATaCCgATGATAATTAATGGAATGATTCAAGATTTTGATAATTATGCATATAAAGAAGTTAAACTAAATAATGATAATAGAGTAAAATTATCTGTCATTACTGAAAGTTCAGTTTCAAAAAC…
361	GGTACCCGGTTTTGGCGTATGGAGCGCCTGGCATCTGGTCGAAACGACTCTCAAGCAGCAACAGCTCCGCGGTTAGCTTCCCTCTGGCCGGAGCCATTCCGGCCTTATCCCTCAAATTTTTTGGAGATCTTTGTCAATTTTCCTTGCTAACAATCAACATTCACCACATTTATGATTTTCTCCATCGACAACAACGACGCCAAgACgGtGgCTTTGCACAAAAAAACAATCAGCAGCCTGAGTGGCGAGCTCAGGAGGGGCAAATATGAAcAAATGcATaCCgATGATAATTAATGGAATGATTCAAGATTTTGATAATTATGCATATAAAGAAGTTAAACTAAATAATGATAATAGAGTAAAATTATCTGTCATTACTGAAAGTTCAGTTTCAAAAAC…
362	GGTACCCGGTTTTGGCGTATGGAGCGCCTGGCATCTGGTCGAAACGACTCTCAAGCAGCAACAGCTCCGCGGTTAGCTTCCCTCTGGCCGGAGCCATTCCGGCCTTATCCCcaAgtcTTTTTGGAGATCTTTGTCAATTTTCCTTGCTAACAATCAACATTCACCACATTTATGATTTTCTCCATCGACAACAACGACGCCAATACCGCGCCTTTGCACAAAAAAACAATCAGCAGCCTGAGTGGCGAGCTCAGGAGGGGCAAATATGAAcAAATGcATaCCgATGATAATTAATGGAATGATTCAAGATTTTGATAATTATGCATATAAAGAAGTTAAACTAAATAATGATAATAGAGTAAAATTATCTGTCATTACTGAAAGTTCAGTTTCAAAAAC…
363	GGTACCCGGTTTTGGCGTATGGAGCGCCTGGCATCTGGTCGAAACGACTCTCAAGCAGCAACAGCTCCGCGGTTAGCTTCCCTCTGGCCGGAGCCATTCCGGCCTTATCCCTCAAATTTTTTGGAGATCTTTGTCAATTTTCCTTGCTAACAATCAACATTCACCACATTTATGATTTTCcttATCcACAACAACGACGCCAATACCGCGCCTTTGCACAAAAAAACAATCAGCAGCCTGAGTGGCGAGCTCAGGAGGGGCAAATATGAAcAAATGcATaCCgATGATAATTAATGGAATGATTCAAGATTTTGATAATTATGCATATAAAGAAGTTAAACTAAATAATGATAATAGAGTAAAATTATCTGTCATTACTGAAAGTTCAGTTTCAAAAAC…
364	GGTACCCGGTTTTGGCGTATGGAGCGCCTGGCATCTGGTCGAAACGACTCTCAAGCAGCAACAGCTCCGCGGTTAGCTTCCCTCTGGCCGGAGCCATTCCGGCCTTATCCCTCAAATTTTTTGGAGATCTTTGTCAATTTTCCTTGCTAACAATCAACATTCACCACATTTATGATTTTCTCCATCGACAACAACGACGCCAATAagGCcgCaaTGCACAAAAAAACAATCAGCAGCCTGAGTGGCGAGCTCAGGAGGGGCAAATATGAAcAAATGcATaCCgATGATAATTAATGGAATGATTCAAGATTTTGATAATTATGCATATAAAGAAGTTAAACTAAATAATGATAATAGAGTAAAATTATCTGTCATTACTGAAAGTTCAGTTTCAAAAAC…
365	GGTACCCGGTTTTGGCGTATGGAGCGCCTGGCATCTGGTCGAAACGACTCTCAAGCAGCAACAGCTCCGCGGTTAGCTTCCCTCTGGCCGGAGCCATTCCGGCCTTATCCCTCAAATTTTTTGGAGATCTTTGTCAATTTTCCTTGCTAACAATCAACcTTatCCACATTTATGATTTTCTCCATCGACAACAACGACGCCAATACCGCGCCTTTGCACAAAAAAACAATCAGCAGCCTGAGTGGCGAGCTCAGGAGGGGCAAATATGAAcAAATGcATaCCgATGATAATTAATGGAATGATTCAAGATTTTGATAATTATGCATATAAAGAAGTTAAACTAAATAATGATAATAGAGTAAAATTATCTGTCATTACTGAAAGTTCAGTTTCAAAAAC…
366	GGTACCCGGTTTTGGCGTATGGAGCGCCTGGCATCTGGTCGAAACGACTCTCAAGCAGCAACAGCTCCGCGGTTAGCTTCCCTCTGGCCGGAGCCATTCCGGCCTTATCCCTCAAATTTTTTGGAGATCTTTGTCAATTTTCCTTGCTAACAATCAACATTCACCACATTTATGATTTTgctaATCcACAACAACGACGCCAATACCGCGCCTTTGCACAAAAAAACAATCAGCAGCCTGAGTGGCGAGCTCAGGAGGGGCAAATATGAAcAAATGcATaCCgATGATAATTAATGGAATGATTCAAGATTTTGATAATTATGCATATAAAGAAGTTAAACTAAATAATGATAATAGAGTAAAATTATCTGTCATTACTGAAAGTTCAGTTTCAAAAAC…
367	GGTACCCGGTTTTGGCGTATGGAGCGCCTGGCATCTGGTCGAAACGACTCTCAAGCAGCAACAGCTCCGCGGTTAGCTTCCCTCTGGCCGGAGCCATTCCGGCCTTAggCCTggAATTTTTTGGAGATCTTTGTCAATTTTCCTTGCTAACAATCAACATTCACCACATTTATGATTTTCTCCATCGACAACAACGACGCCAATACCGCGCCTTTGCACAAAAAAACAATCAGCAGCCTGAGTGGCGAGCTCAGGAGGGGCAAATATGAAcAAATGcATaCCgATGATAATTAATGGAATGATTCAAGATTTTGATAATTATGCATATAAAGAAGTTAAACTAAATAATGATAATAGAGTAAAATTATCTGTCATTACTGAAAGTTCAGTTTCAAAAAC…
368	GGTACCCGGTTTTGGCGTATGGAGCGCCTGGCATCTGGTCGAAACGACTCTCAAGCAGCAACAGCTCCGCGGTTAGCTTCCCTCTGGCCGGAGCCATTCCGGCCTTATCCCTCAAATTTTTTGGAGATCTTTGTCAATTTTCCTTGCTAACAATCAACATTCACCACATTTATGATTTTCTCCATCGACAACAACGACGCCAATACCGCGCCTTTGCACAAAAAAtggATaAGgtGCCTGAGTGGCGAGCTCAGGAGGGGCAAATATGAAcAAATGcATaCCgATGATAATTAATGGAATGATTCAAGATTTTGATAATTATGCATATAAAGAAGTTAAACTAAATAATGATAATAGAGTAAAATTATCTGTCATTACTGAAAGTTCAGTTTCAAAAAC…
369	GGTACCCGGTTTTGGCGTATGGAGCGCCTGGCATCTGGTCGAAACGACTCTCAAGCAGCAACAGCTCCGCGGTTAGCTTCCCTCTGGCCGGAGCCATTCCGGCCTTATCCCTCAAATTTTTTGGAGATCTTTGTCAATTTTCCTTGCTAACAATCAACATTCACCACATTTATGATTTTCTCCATCGACAACAACGACGCCAATACCGCGCCTTTGCACAAAAAAACAATCAGCAagaTaAaacGtGAGCTCAGGAGGGGCAAATATGAAcAAATGcATTCCgATGATtATTAAcGGcATGATTCAgGATTTTGATAAcTATGCgTATAAAGAAGTgAAACTgAAcAAcGATAAccGcGTgAAAcTgagcGTgATTACcGAAAGcagcGTgagcAAAAC…
370	GGTACCCGGTTTTGGCGTATGGAGCGCCTGGCATCTGGTCGAAACGACTCTCAAGCAGCAACAGCTCCGCGGTTAGCTTCCCTCTGGCCGGAGCCATTCCGGCCTTATCCCTCAAATTTTTTGGAGATCTTTGTCAATTTTCCTTGCTAACAATCAACATTCACCACATTTATGATTTTCTCCATCGACAACAACGACGCCAATAtCGatgCcgTGCACAAAAAAACAATCAGCAGCCTGAGTGGCGAGCTCAGGAGGGGCAAATATGAAcAAATGcATTCCgATGATtATTAAcGGcATGATTCAgGATTTTGATAAcTATGCgTATAAAGAAGTgAAACTgAAcAAcGATAAccGcGTgAAAcTgagcGTgATTACcGAAAGcagcGTgagcAAAAC…
371	GGTACCCGGTTTTGGCGTATGGAGCGCCTGGCATCTGGTCGAAACGACTCTCAAGCAGCAACAGCTCCGCGGTTAGCTTCCCTCTGGCCGGAGCCATTCCGGCCTTATCCCTCAAATTTTTTGGAGATCTTTGTCAATTTTCCTTGCTAACAATCAACATTCACtcgcTTgATGATTTTCTCCATCGACAACAACGACGCCAATACCGCGCCTTTGCACAAAAAAACAATCAGCAGCCTGAGTGGCGAGCTCAGGAGGGGCAAATATGAAcAAATGcATTCCgATGATtATTAAcGGcATGATTCAgGATTTTGATAAcTATGCgTATAAAGAAGTgAAACTgAAcAAcGATAAccGcGTgAAAcTgagcGTgATTACcGAAAGcagcGTgagcAAAAC…
372	GGTACCCGGTTTTGGCGTATGGAGCGCCTGGCATCTGGTCGAAACGACTCTCAAGCAGCAACAGCTCCGCGGTTAGCTTCCCTCTGGCCGGAGCCATTCCGGCCTTATCCCTCAAATTTTTTGGAGATCTTTGTCAATTTTCCTTGCTAACAATCAACATTCACCACATTTATGATTTTCTCCATCGACAACAACGACGCCAATACCGCGCCTTTGCACAAAActAaAATtAGCAGCCTGAGTGGCGAGCTCAGGAGGGGCAAATATGAAcAAATGcATTCCgATGATtATTAAcGGcATGATTCAgGATTTTGATAAcTATGCgTATAAAGAAGTgAAACTgAAcAAcGATAAccGcGTgAAAcTgagcGTgATTACcGAAAGcagcGTgagcAAAAC…
373	GGTACCCGGTTTTGGCGTATGGAGCGCCTGGCATCTGGTCGAAACGACTCTCAAGCAGCAACAGCTCCGCGGTTAGCTTCCCTCTGGCCGGAGCCATTCCGGCCTTATCCCTCAAATTTTTTGGAGATCTTTGTCAATTTTCCTTGCTAACAATCAACATTCACCACATTTATtgTacaCTCCATCGACAACAACGACGCCAATACCGCGCCTTTGCACAAAAAAACAATCAGCAGCCTGAGTGGCGAGCTCAGGAGGGGCAAATATGAAcAAATGcATTCCgATGATtATTAAcGGcATGATTCAgGATTTTGATAAcTATGCgTATAAAGAAGTgAAACTgAAcAAcGATAAccGcGTgAAAcTgagcGTgATTACcGAAAGcagcGTgagcAAAAC…
374	GGTACCCGGTTTTGGCGTATGGAGCGCCTGGCATCTGGTCGAAACGACTCTCAAGCAGCAACAGCTCCGCGGTTAGCTTCCCTCTGGCCGGAGCCATTCCGGCCTTATCCCTCAAATTTTTTGGAGATCTTTGTCAATTTTCCTTGCTAACAATCAACATTCACCACATTTATGATTTTCTCCATCGACAACAACGACGCCAATACCGCGCCTTTGCACAAAAccACAATgAcCAGCCTGAGTGGCGAGCTCAGGAGGGGCAAATATGAAcAAATGcATTCCgATGATtATTAAcGGcATGATTCAgGATTTTGATAAcTATGCgTATAAAGAAGTgAAACTgAAcAAcGATAAccGcGTgAAAcTgagcGTgATTACcGAAAGcagcGTgagcAAAAC…
375	GGTACCCGGTTTTGGCGTATGGAGCGCCTGGCATCTGGTCGAAACGACTCTCAAGCAGCAACAGCTCCGCGGTTAGCTTCCCTCTGGCCGGAGCCATTCCGGCCTTATCCCTCAAATTTTTTGGAGATCTTTGTCAATTTTCCTTGCTAACAATCAACATTCACCAgAgTcAcGgTTTTCTCCATCGACAACAACGACGCCAATACCGCGCCTTTGCACAAAAAAACAATCAGCAGCCTGAGTGGCGAGCTCAGGAGGGGCAAATATGAAcAAATGcATTCCgATGATtATTAAcGGcATGATTCAgGATTTTGATAAcTATGCgTATAAAGAAGTgAAACTgAAcAAcGATAAccGcGTgAAAcTgagcGTgATTACcGAAAGcagcGTgagcAAAAC…
376	GGTACCCGGTTTTGGCGTATGGAGCGCCTGGCATCTGGTCGAAACGACTCTCAAGCAGCAACAGCTCCGCGGTTAGCTTCCCTCTGGCCGGAGCCATTCCGGCCTTATCCCTCAAATTTTTTGGAGATCTTTGTCAATTTTCCTTGCTAACAATCAACATTCACCACATTTATGATTTTCTCCATCGACAACAACGACGCCAATACCGCGCCTTTGCACAAAAAAACAAaaAGttGCCTGAGTGGCGAGCTCAGGAGGGGCAAATATGAAcAAATGcATTCCgATGATtATTAAcGGcATGATTCAgGATTTTGATAAcTATGCgTATAAAGAAGTgAAACTgAAcAAcGATAAccGcGTgAAAcTgagcGTgATTACcGAAAGcagcGTgagcAAAAC…
377	GGTACCCGGTTTTGGCGTATGGAGCGCCTGGCATCTGGTCGAAACGACTCTCAAGCAGCAACAGCTCCGCGGTTAGCTTCCCTCTGGCCGGAGCCATTCCGGCCTTATCCCTCAAATTTTTTGGAGATCTTTGTCAATTTTCCTTGCTAACAATCAACATTCACCACATTTATGATTaatTtCtcCGgCgACAACGACGCCAATACCGCGCCTTTGCACAAAAAAACAATCAGCAGCCTGAGTGGCGAGCTCAGGAGGGGCAAATATGAAcAAATGcATTCCgATGATtATTAAcGGcATGATTCAgGATTTTGATAAcTATGCgTATAAAGAAGTgAAACTgAAcAAcGATAAccGcGTgAAAcTgagcGTgATTACcGAAAGcagcGTgagcAAAAC…
378	GGTACCCGGTTTTGGCGTATGGAGCGCCTGGCATCTGGTCGAAACGACTCTCAAGCAGCAACAGCTCCGCGGTTAGCTTCCCTCTGGCCGGAGCCATTCCGGCCTTATCCCTCAAATTTTTTGGAGATCTTTGTCAATTTTCCTTGCTAACAATCAACATTCACCACATTTATGATTTTCTCCATCGACgACggtGgCGCCAATACCGCGCCTTTGCACAAAAAAACAATCAGCAGCCTGAGTGGCGAGCTCAGGAGGGGCAAATATGAAcAAATGcATTCCgATGATtATTAAcGGcATGATTCAgGATTTTGATAAcTATGCgTATAAAGAAGTgAAACTgAAcAAcGATAAccGcGTgAAAcTgagcGTgATTACcGAAAGcagcGTgagcAAAAC…
379	GGTACCCGGTTTTGGCGTATGGAGCGCCTGGCATCTGGTCGAAACGACTCTCAAGCAGCAACAGCTCCGCGGTTAGCTTCCCTCTGGCCGGAGCCATTCCGGCCTTATCCCTCAAATTTTTTGGAGATCTTTGTCAATTTTCCTTGCTAACAATCAACATTCACCACATTTATGATTTTCaCacaaGcCAACAACGACGCCAATACCGCGCCTTTGCACAAAAAAACAATCAGCAGCCTGAGTGGCGAGCTCAGGAGGGGCAAATATGAAcAAATGcATTCCgATGATtATTAAcGGcATGATTCAgGATTTTGATAAcTATGCgTATAAAGAAGTgAAACTgAAcAAcGATAAccGcGTgAAAcTgagcGTgATTACcGAAAGcagcGTgagcAAAAC…
380	GGTACCCGGTTTTGGCGTATGGAGCGCCTGGCATCTGGTCGAAACGACTCTCAAGCAGCAACAGCTCCGCGGTTAGCTTCCCTCTGGCCGGAGCCATTCCGGCCTTATCCCTCAAATTTTTTaaAacTCTaaGTCAATTTTCCTTGCTAACAATCAACATTCACCACATTTATGATTTTCTCCATCGACAACAACGACGCCAATACCGCGCCTTTGCACAAAAAAACAATCAGCAGCCTGAGTGGCGAGCTCAGGAGGGGCAAATATGAAcAAATGcATTCCgATGATtATTAAcGGcATGATTCAgGATTTTGATAAcTATGCgTATAAAGAAGTgAAACTgAAcAAcGATAAccGcGTgAAAcTgagcGTgATTACcGAAAGcagcGTgagcAAAAC…
381	GGTACCCGGTTTTGGCGTATGGAGCGCCTGGCATCTGGTCGAAACGACTCTCAAGCAGCAACAGCTCCGCGGTTAGCTTCCCTCTGGCCGGAGCCATTCCGGCCTTATCCCTCAAATTTTTTGGAGATCTTTGTCAATTTTCCTTGCTAACAATCAACATTCACCACATTTATGATTTTCTCCATCGACAACAACGACGCCAATACCGCGCCTTaGaAaccAAAAACAATCAGCAGCCTGAGTGGCGAGCTCAGGAGGGGCAAATATGAAcAAATGcATTCCgATGATtATTAAcGGcATGATTCAgGATTTTGATAAcTATGCgTATAAAGAAGTgAAACTgAAcAAcGATAAccGcGTgAAAcTgagcGTgATTACcGAAAGcagcGTgagcAAAAC…
382	GGTACCCGGTTTTGGCGTATGGAGCGCCTGGCATCTGGTCGAAACGACTCTCAAGCAGCAACAGCTCCGCGGTTAGCTTCCCTCTGGCCGGAGCCATTCCGGCCTTATCCCTCAAATTTTTTGGAGATCTTTGTCAATTTTCCTTGCTAACAATCAACATTCACCACATTTATaAacagCTgtATCGACAACAACGACGCCAATACCGCGCCTTTGCACAAAAAAACAATCAGCAGCCTGAGTGGCGAGCTCAGGAGGGGCAAATATGAAcAAATGcATTCCgATGATtATTAAcGGcATGATTCAgGATTTTGATAAcTATGCgTATAAAGAAGTgAAACTgAAcAAcGATAAccGcGTgAAAcTgagcGTgATTACcGAAAGcagcGTgagcAAAAC…
383	GGTACCCGGTTTTGGCGTATGGAGCGCCTGGCATCTGGTCGAAACGACTCTCAAGCAGCAACAGCTCCGCGGTTAGCTTCCCTCTGGCCGGAGCCATTCCGGCCTTATCCCTCAAATTTTTTGGAGATCTTTGTCAATTTTCCTTGCTAACAATCAACATTCACtcgATcgAgaATTTTCTCCATCGACAACAACGACGCCAATACCGCGCCTTTGCACAAAAAAACAATCAGCAGCCTGAGTGGCGAGCTCAGGAGGGGCAAATATGAAcAAATGcATTCCgATGATtATTAAcGGcATGATTCAgGATTTTGATAAcTATGCgTATAAAGAAGTgAAACTgAAcAAcGATAAccGcGTgAAAcTgagcGTgATTACcGAAAGcagcGTgagcAAAAC…
384	GGTACCCGGTTTTGGCGTATGGAGCGCCTGGCATCTGGTCGAAACGACTCTCAAGCAGCAACAGCTCCGCGGTTAGCTTCCCTCTGGCCGGAGCCATTCCGGCCTTATCCCTCAAATTTTTTGGAGATCTTTGTCAATTTTCCTTGCTtgCttgCAACATTCACCACATTTATGATTTTCTCCATCGACAACAACGACGCCAATACCGCGCCTTTGCACAAAAAAACAATCAGCAGCCTGAGTGGCGAGCTCAGGAGGGGCAAATATGAAcAAATGcATTCCgATGATtATTAAcGGcATGATTCAgGATTTTGATAAcTATGCgTATAAAGAAGTgAAACTgAAcAAcGATAAccGcGTgAAAcTgagcGTgATTACcGAAAGcagcGTgagcAAAAC…
385	GGTACCCGGTTTTGGCGTATGGAGCGCCTGGCATCTGGTCGAAACGACTCTCAAGCAGCAACAGCTCCGCGGTTAGCTTCCCTCTGGCCGGAGCCATTCCGGCCTTATCCCTCAAATTTTTTGGAGATCTTTGTCAATTTTCCTTGCTAACAATCAACATTCACCACATTTATGATTTTCTCCATCGttAAggtgcACcCCAATACCGCGCCTTTGCACAAAAAAACAATCAGCAGCCTGAGTGGCGAGCTCAGGAGGGGCAAATATGAAcAAATGcATTCCgATGATtATTAAcGGcATGATTCAgGATTTTGATAAcTATGCgTATAAAGAAGTgAAACTgAAcAAcGATAAccGcGTgAAAcTgagcGTgATTACcGAAAGcagcGTgagcAAAAC…
386	GGTACCCGGTTTTGGCGTATGGAGCGCCTGGCATCTGGTCGAAACGACTCTCAAGCAGCAACAGCTCCGCGGTTAGCTTCCCTCTGGCCGGAGCCATTCCGGCCTTATCCCTCAAATTTTTTGGAGATCTTTGTCAATTTTCCTTGCTAACAATCAAgATgactCAtccTTATGATTTTCTCCATCGACAACAACGACGCCAATACCGCGCCTTTGCACAAAAAAACAATCAGCAGCCTGAGTGGCGAGCTCAGGAGGGGCAAATATGAAcAAATGcATTCCgATGATtATTAAcGGcATGATTCAgGATTTTGATAAcTATGCgTATAAAGAAGTgAAACTgAAcAAcGATAAccGcGTgAAAcTgagcGTgATTACcGAAAGcagcGTgagcAAAAC…
387	GGTACCCGGTTTTGGCGTATGGAGCGCCTGGCATCTGGTCGAAACGACTCTCAAGCAGCAACAGCTCCGCGGTTAGCTTCCCTCTGGCCGGAGCCATTCCGGCCTTATCCCTCAAATTTTTTGGAGATCTTTGTCAATTTTCCTTGCTAACAATCAACATTCACCACATTTAatAcgTgCTCCATCGACAACAACGACGCCAATACCGCGCCTTTGCACAAAAAAACAATCAGCAGCCTGAGTGGCGAGCTCAGGAGGGGCAAATATGAAcAAATGcATTCCgATGATtATTAAcGGcATGATTCAgGATTTTGATAAcTATGCgTATAAAGAAGTgAAACTgAAcAAcGATAAccGcGTgAAAcTgagcGTgATTACcGAAAGcagcGTgagcAAAAC…
388	GGTACCCGGTTTTGGCGTATGGAGCGCCTGGCATCTGGTCGAAACGACTCTCAAGCAGCAACAGCTCCGCGGTTAGCTTCCCTCTGGCCGGAGCCATTCCGGCCTTATCCCTCAAATTTTTTGGAGATCTTTGTCAATTTTCCTTGCTAACAATCAACATTCACCACATTTATGATTTTCTCCATCGAtAAtttCtcCGgCgATACCGCGCCTTTGCACAAAAAAACAATCAGCAGCCTGAGTGGCGAGCTCAGGAGGGGCAAATATGAAcAAATGcATTCCgATGATtATTAAcGGcATGATTCAgGATTTTGATAAcTATGCgTATAAAGAAGTgAAACTgAAcAAcGATAAccGcGTgAAAcTgagcGTgATTACcGAAAGcagcGTgagcAAAAC…
389	GGTACCCGGTTTTGGCGTATGGAGCGCCTGGCATCTGGTCGAAACGACTCTCAAGCAGCAACAGCTCCGCGGTTAGCTTCCCTCTGGCCGGAGCCATTCCGGCCTTATCCCTCAAATTTTTTGGAGATCTTTGTCAATTTTCCTTGCTAACAATCAACATTCACCACATTTATGATTTTCTCCATCGACAACAACGACGCCAAgACgGtGgCTTTGCACAAAAAAACAATCAGCAGCCTGAGTGGCGAGCTCAGGAGGGGCAAATATGAAcAAATGcATTCCgATGATtATTAAcGGcATGATTCAgGATTTTGATAAcTATGCgTATAAAGAAGTgAAACTgAAcAAcGATAAccGcGTgAAAcTgagcGTgATTACcGAAAGcagcGTgagcAAAAC…
390	GGTACCCGGTTTTGGCGTATGGAGCGCCTGGCATCTGGTCGAAACGACTCTCAAGCAGCAACAGCTCCGCGGTTAGCTTCCCTCTGGCCGGAGCCATTCCGGCCTTATCCCcaAgtcTTTTTGGAGATCTTTGTCAATTTTCCTTGCTAACAATCAACATTCACCACATTTATGATTTTCTCCATCGACAACAACGACGCCAATACCGCGCCTTTGCACAAAAAAACAATCAGCAGCCTGAGTGGCGAGCTCAGGAGGGGCAAATATGAAcAAATGcATTCCgATGATtATTAAcGGcATGATTCAgGATTTTGATAAcTATGCgTATAAAGAAGTgAAACTgAAcAAcGATAAccGcGTgAAAcTgagcGTgATTACcGAAAGcagcGTgagcAAAAC…
391	GGTACCCGGTTTTGGCGTATGGAGCGCCTGGCATCTGGTCGAAACGACTCTCAAGCAGCAACAGCTCCGCGGTTAGCTTCCCTCTGGCCGGAGCCATTCCGGCCTTATCCCTCAAATTTTTTGGAGATCTTTGTCAATTTTCCTTGCTAACAATCAACATTCACCACATTTATGATTTTCcttATCcACAACAACGACGCCAATACCGCGCCTTTGCACAAAAAAACAATCAGCAGCCTGAGTGGCGAGCTCAGGAGGGGCAAATATGAAcAAATGcATTCCgATGATtATTAAcGGcATGATTCAgGATTTTGATAAcTATGCgTATAAAGAAGTgAAACTgAAcAAcGATAAccGcGTgAAAcTgagcGTgATTACcGAAAGcagcGTgagcAAAAC…
392	GGTACCCGGTTTTGGCGTATGGAGCGCCTGGCATCTGGTCGAAACGACTCTCAAGCAGCAACAGCTCCGCGGTTAGCTTCCCTCTGGCCGGAGCCATTCCGGCCTTATCCCTCAAATTTTTTGGAGATCTTTGTCAATTTTCCTTGCTAACAATCAACATTCACCACATTTATGATTTTCTCCATCGACAACAACGACGCCAATAagGCcgCaaTGCACAAAAAAACAATCAGCAGCCTGAGTGGCGAGCTCAGGAGGGGCAAATATGAAcAAATGcATTCCgATGATtATTAAcGGcATGATTCAgGATTTTGATAAcTATGCgTATAAAGAAGTgAAACTgAAcAAcGATAAccGcGTgAAAcTgagcGTgATTACcGAAAGcagcGTgagcAAAAC…
393	GGTACCCGGTTTTGGCGTATGGAGCGCCTGGCATCTGGTCGAAACGACTCTCAAGCAGCAACAGCTCCGCGGTTAGCTTCCCTCTGGCCGGAGCCATTCCGGCCTTATCCCTCAAATTTTTTGGAGATCTTTGTCAATTTTCCTTGCTAACAATCAACcTTatCCACATTTATGATTTTCTCCATCGACAACAACGACGCCAATACCGCGCCTTTGCACAAAAAAACAATCAGCAGCCTGAGTGGCGAGCTCAGGAGGGGCAAATATGAAcAAATGcATTCCgATGATtATTAAcGGcATGATTCAgGATTTTGATAAcTATGCgTATAAAGAAGTgAAACTgAAcAAcGATAAccGcGTgAAAcTgagcGTgATTACcGAAAGcagcGTgagcAAAAC…
394	GGTACCCGGTTTTGGCGTATGGAGCGCCTGGCATCTGGTCGAAACGACTCTCAAGCAGCAACAGCTCCGCGGTTAGCTTCCCTCTGGCCGGAGCCATTCCGGCCTTATCCCTCAAATTTTTTGGAGATCTTTGTCAATTTTCCTTGCTAACAATCAACATTCACCACATTTATGATTTTgctaATCcACAACAACGACGCCAATACCGCGCCTTTGCACAAAAAAACAATCAGCAGCCTGAGTGGCGAGCTCAGGAGGGGCAAATATGAAcAAATGcATTCCgATGATtATTAAcGGcATGATTCAgGATTTTGATAAcTATGCgTATAAAGAAGTgAAACTgAAcAAcGATAAccGcGTgAAAcTgagcGTgATTACcGAAAGcagcGTgagcAAAAC…
395	GGTACCCGGTTTTGGCGTATGGAGCGCCTGGCATCTGGTCGAAACGACTCTCAAGCAGCAACAGCTCCGCGGTTAGCTTCCCTCTGGCCGGAGCCATTCCGGCCTTAggCCTggAATTTTTTGGAGATCTTTGTCAATTTTCCTTGCTAACAATCAACATTCACCACATTTATGATTTTCTCCATCGACAACAACGACGCCAATACCGCGCCTTTGCACAAAAAAACAATCAGCAGCCTGAGTGGCGAGCTCAGGAGGGGCAAATATGAAcAAATGcATTCCgATGATtATTAAcGGcATGATTCAgGATTTTGATAAcTATGCgTATAAAGAAGTgAAACTgAAcAAcGATAAccGcGTgAAAcTgagcGTgATTACcGAAAGcagcGTgagcAAAAC…
396	GGTACCCGGTTTTGGCGTATGGAGCGCCTGGCATCTGGTCGAAACGACTCTCAAGCAGCAACAGCTCCGCGGTTAGCTTCCCTCTGGCCGGAGCCATTCCGGCCTTATCCCTCAAATTTTTTGGAGATCTTTGTCAATTTTCCTTGCTAACAATCAACATTCACCACATTTATGATTTTCTCCATCGACAACAACGACGCCAATACCGCGCCTTTGCACAAAAAAtggATaAGgtGCCTGAGTGGCGAGCTCAGGAGGGGCAAATATGAAcAAATGcATTCCgATGATtATTAAcGGcATGATTCAgGATTTTGATAAcTATGCgTATAAAGAAGTgAAACTgAAcAAcGATAAccGcGTgAAAcTgagcGTgATTACcGAAAGcagcGTgagcAAAAC…
